# Supplementary material for: iTRAQ-based quantitative proteomics analysis of rice leaves infected by Rice stripe virus reveals several proteins involved in symptom formation
Source: Virol J. 2015 Jun 26;12:99. doi: 10.1186/s12985-015-0328-y (PMC4489111; doi:10.1186/s12985-015-0328-y)
Supplement: Additional file 1: Table S1. — The Gene Ontology (GO) annotation of differentially accumulated proteins using iTRAQ technology. Ratio represents tag labeled for mock leaves: tag labeled for RSV-infected leaves. Ratio >1.5 is considered as downregulated and <0.67 is upregulated. [file 12985_2015_328_MOESM1_ESM.xlsx]

## Sheet: Sheet1
Accession	Protein name	Ratio	Molecular function	Biological process	Cellular components
109156602	Ribulose bisphosphate carboxylase large chain	44.0555	GO:0000287~magnesium ion binding,GO:0016831~carboxy-lyase activity,GO:0016984~ribulose-bisphosphate carboxylase activity,GO:0043167~ion binding,GO:0043169~cation binding,GO:0046872~metal ion binding,	GO:0009853~photorespiration,GO:0015977~carbon utilization by fixation of carbon dioxide,GO:0015979~photosynthesis,GO:0016051~carbohydrate biosynthetic process,GO:0019253~reductive pentose-phosphate cycle,GO:0019685~photosynthesis, dark reaction,GO:0043094~cellular metabolic compound salvage,GO:0055114~oxidation reduction,	GO:0009507~chloroplast,GO:0009536~plastid,
115438793	Carbonic anhydrase	42.8549	GO:0004089~carbonate dehydratase activity,GO:0008270~zinc ion binding,GO:0016836~hydro-lyase activity,GO:0043167~ion binding,GO:0043169~cation binding,GO:0046872~metal ion binding,GO:0046914~transition metal ion binding,		GO:0009536~plastid,
115445243	Class III peroxidase 29	39.8107	GO:0004601~peroxidase activity,GO:0005506~iron ion binding,GO:0005509~calcium ion binding,GO:0009055~electron carrier activity,GO:0016209~antioxidant activity,GO:0016684~oxidoreductase activity, acting on peroxide as acceptor,GO:0020037~heme binding,GO:0043167~ion binding,GO:0043169~cation binding,GO:0046872~metal ion binding,GO:0046906~tetrapyrrole binding,GO:0046914~transition metal ion binding,	GO:0006979~response to oxidative stress,GO:0055114~oxidation reduction,
115477148	Putative aminotransferase	38.0189	GO:0008483~transaminase activity,GO:0016769~transferase activity, transferring nitrogenous groups,GO:0019842~vitamin binding,GO:0030170~pyridoxal phosphate binding,GO:0048037~cofactor binding,GO:0070279~vitamin B6 binding,
115463001	Os05g0291700 protein	31.9154			GO:0009536~plastid,
115472625	Oxygen-evolving enhancer protein 3	31.9154	GO:0005509~calcium ion binding,GO:0043167~ion binding,GO:0043169~cation binding,GO:0046872~metal ion binding,	GO:0015979~photosynthesis,	GO:0009507~chloroplast,GO:0009521~photosystem,GO:0009523~photosystem II,GO:0009534~chloroplast thylakoid,GO:0009535~chloroplast thylakoid membrane,GO:0009536~plastid,GO:0009579~thylakoid,GO:0009654~oxygen evolving complex,GO:0019898~extrinsic to membrane,GO:0031090~organelle membrane,GO:0031976~plastid thylakoid,GO:0031984~organelle subcompartment,GO:0034357~photosynthetic membrane,GO:0042651~thy…
115472751	Os07g0558300 protein	30.1995	GO:0004437~inositol or phosphatidylinositol phosphatase activity,GO:0016791~phosphatase activity,		GO:0005739~mitochondrion,
115436780	Putative 33kDa oxygen evolving protein of photosystem II	28.3139	GO:0005509~calcium ion binding,GO:0043167~ion binding,GO:0043169~cation binding,GO:0046872~metal ion binding,	GO:0010109~regulation of photosynthesis,GO:0015979~photosynthesis,GO:0042548~regulation of photosynthesis, light reaction,GO:0042549~photosystem II stabilization,GO:0043467~regulation of generation of precursor metabolites and energy,	GO:0009521~photosystem,GO:0009523~photosystem II,GO:0009579~thylakoid,GO:0009654~oxygen evolving complex,GO:0019898~extrinsic to membrane,GO:0034357~photosynthetic membrane,GO:0044436~thylakoid part,
115471703	Granule binding starch synthase II	25.5859	GO:0009011~starch synthase activity,GO:0046527~glucosyltransferase activity,	GO:0000271~polysaccharide biosynthetic process,GO:0005976~polysaccharide metabolic process,GO:0006073~cellular glucan metabolic process,GO:0009250~glucan biosynthetic process,GO:0016051~carbohydrate biosynthetic process,GO:0033692~cellular polysaccharide biosynthetic process,GO:0034637~cellular carbohydrate biosynthetic process,GO:0044042~glucan metabolic process,GO:0044264~cellular polysaccharid…
115435550	Phosphoglycerate mutase-like	25.1189
115472339	Putative ATP synthase gamma chain 1, chloroplast	24.8886	GO:0015077~monovalent inorganic cation transmembrane transporter activity,GO:0015078~hydrogen ion transmembrane transporter activity,GO:0015399~primary active transmembrane transporter activity,GO:0015405~P-P-bond-hydrolysis-driven transmembrane transporter activity,GO:0016820~hydrolase activity, acting on acid anhydrides, catalyzing transmembrane movement of substances,GO:0016887~ATPase activity…	GO:0006091~generation of precursor metabolites and energy,GO:0006119~oxidative phosphorylation,GO:0006163~purine nucleotide metabolic process,GO:0006164~purine nucleotide biosynthetic process,GO:0006754~ATP biosynthetic process,GO:0006793~phosphorus metabolic process,GO:0006796~phosphate metabolic process,GO:0006811~ion transport,GO:0006812~cation transport,GO:0006818~hydrogen transport,GO:000914…	GO:0016469~proton-transporting two-sector ATPase complex,GO:0033178~proton-transporting two-sector ATPase complex, catalytic domain,GO:0045259~proton-transporting ATP synthase complex,GO:0045261~proton-transporting ATP synthase complex, catalytic core F(1),
115472727	Cytochrome b6-f complex iron-sulfur subunit, chloroplastic	23.1206	GO:0005506~iron ion binding,GO:0008121~ubiquinol-cytochrome-c reductase activity,GO:0009055~electron carrier activity,GO:0009496~plastoquinol-plastocyanin reductase activity,GO:0015077~monovalent inorganic cation transmembrane transporter activity,GO:0015078~hydrogen ion transmembrane transporter activity,GO:0016679~oxidoreductase activity, acting on diphenols and related substances as donors,GO:…	GO:0006091~generation of precursor metabolites and energy,GO:0022900~electron transport chain,GO:0055114~oxidation reduction,	GO:0009507~chloroplast,GO:0009536~plastid,GO:0009579~thylakoid,GO:0016021~integral to membrane,GO:0031090~organelle membrane,GO:0031224~intrinsic to membrane,GO:0034357~photosynthetic membrane,GO:0042651~thylakoid membrane,GO:0044436~thylakoid part,
115444001	Putative uncharacterized protein P0576F08.31	22.9087		GO:0006505~GPI anchor metabolic process,GO:0006644~phospholipid metabolic process,GO:0006650~glycerophospholipid metabolic process,GO:0006886~intracellular protein transport,GO:0008104~protein localization,GO:0015031~protein transport,GO:0019637~organophosphate metabolic process,GO:0030384~phosphoinositide metabolic process,GO:0034613~cellular protein localization,GO:0045184~establishment of prot…	GO:0005783~endoplasmic reticulum,GO:0005789~endoplasmic reticulum membrane,GO:0012505~endomembrane system,GO:0031090~organelle membrane,GO:0031224~intrinsic to membrane,GO:0031227~intrinsic to endoplasmic reticulum membrane,GO:0031300~intrinsic to organelle membrane,GO:0042175~nuclear envelope-endoplasmic reticulum network,GO:0044432~endoplasmic reticulum part,
115458768	Glyceraldehyde-3-phosphate dehydrogenase	22.4905	GO:0000166~nucleotide binding,GO:0004365~glyceraldehyde-3-phosphate dehydrogenase (phosphorylating) activity,GO:0008943~glyceraldehyde-3-phosphate dehydrogenase activity,GO:0016620~oxidoreductase activity, acting on the aldehyde or oxo group of donors, NAD or NADP as acceptor,GO:0048037~cofactor binding,GO:0050662~coenzyme binding,GO:0051287~NAD or NADH binding,	GO:0005996~monosaccharide metabolic process,GO:0006006~glucose metabolic process,GO:0019318~hexose metabolic process,GO:0055114~oxidation reduction,
115469396	Putative ructose 1,6-bisphosphatase	22.2844
115455221	Serine hydroxymethyltransferase	22.08	GO:0004372~glycine hydroxymethyltransferase activity,GO:0019842~vitamin binding,GO:0030170~pyridoxal phosphate binding,GO:0048037~cofactor binding,GO:0070279~vitamin B6 binding,	GO:0006544~glycine metabolic process,GO:0006563~L-serine metabolic process,GO:0006730~one-carbon metabolic process,GO:0009069~serine family amino acid metabolic process,	GO:0005739~mitochondrion,
115484401	Fructose-bisphosphate aldolase, chloroplastic	22.08	GO:0004332~fructose-bisphosphate aldolase activity,GO:0016832~aldehyde-lyase activity,	GO:0005996~monosaccharide metabolic process,GO:0006006~glucose metabolic process,GO:0006007~glucose catabolic process,GO:0006091~generation of precursor metabolites and energy,GO:0006096~glycolysis,GO:0016052~carbohydrate catabolic process,GO:0019318~hexose metabolic process,GO:0019320~hexose catabolic process,GO:0044275~cellular carbohydrate catabolic process,GO:0046164~alcohol catabolic process…	GO:0009507~chloroplast,GO:0009536~plastid,
115470529	Probable photosystem II oxygen-evolving complex protein 2	21.0863	GO:0005509~calcium ion binding,GO:0043167~ion binding,GO:0043169~cation binding,GO:0046872~metal ion binding,	GO:0015979~photosynthesis,	GO:0009521~photosystem,GO:0009523~photosystem II,GO:0009579~thylakoid,GO:0009654~oxygen evolving complex,GO:0019898~extrinsic to membrane,GO:0034357~photosynthetic membrane,GO:0044436~thylakoid part,
115468886	Fructose-bisphosphate aldolase	20.5116	GO:0004332~fructose-bisphosphate aldolase activity,GO:0016832~aldehyde-lyase activity,	GO:0005996~monosaccharide metabolic process,GO:0006006~glucose metabolic process,GO:0006007~glucose catabolic process,GO:0006091~generation of precursor metabolites and energy,GO:0006096~glycolysis,GO:0016052~carbohydrate catabolic process,GO:0019318~hexose metabolic process,GO:0019320~hexose catabolic process,GO:0044275~cellular carbohydrate catabolic process,GO:0046164~alcohol catabolic process…
115461066	Glutamine synthetase, chloroplastic	20.1372	GO:0000166~nucleotide binding,GO:0001882~nucleoside binding,GO:0001883~purine nucleoside binding,GO:0004356~glutamate-ammonia ligase activity,GO:0005524~ATP binding,GO:0016211~ammonia ligase activity,GO:0016879~ligase activity, forming carbon-nitrogen bonds,GO:0016880~acid-ammonia (or amide) ligase activity,GO:0017076~purine nucleotide binding,GO:0030554~adenyl nucleotide binding,GO:0032553~ribon…	GO:0006541~glutamine metabolic process,GO:0006542~glutamine biosynthetic process,GO:0008652~cellular amino acid biosynthetic process,GO:0009064~glutamine family amino acid metabolic process,GO:0009084~glutamine family amino acid biosynthetic process,GO:0009309~amine biosynthetic process,GO:0016053~organic acid biosynthetic process,GO:0044271~nitrogen compound biosynthetic process,GO:0046394~carbo…	GO:0009507~chloroplast,GO:0009536~plastid,
115460656	Aminomethyltransferase	19.7697	GO:0004047~aminomethyltransferase activity,GO:0008483~transaminase activity,GO:0016769~transferase activity, transferring nitrogenous groups,	GO:0006544~glycine metabolic process,GO:0006546~glycine catabolic process,GO:0009063~cellular amino acid catabolic process,GO:0009069~serine family amino acid metabolic process,GO:0009071~serine family amino acid catabolic process,GO:0009310~amine catabolic process,GO:0016054~organic acid catabolic process,GO:0046395~carboxylic acid catabolic process,
115488340	RNA binding protein	19.5884	GO:0048037~cofactor binding,GO:0050662~coenzyme binding,		GO:0009536~plastid,
115471157	Putative mRNA binding protein	19.0546	GO:0048037~cofactor binding,GO:0050662~coenzyme binding,
115488344	Photosystem I reaction center subunit XI	19.0546		GO:0015979~photosynthesis,	GO:0009521~photosystem,GO:0009522~photosystem I,GO:0009536~plastid,GO:0009538~photosystem I reaction center,GO:0009579~thylakoid,GO:0034357~photosynthetic membrane,
115453797	HAD-superfamily hydrolase, subfamily IA, variant 3 containing protein, expressed	18.8799			GO:0009536~plastid,
115472753	Chlorophyll a/b-binding protein	18.7068		GO:0006091~generation of precursor metabolites and energy,GO:0009765~photosynthesis, light harvesting,GO:0015979~photosynthesis,GO:0019684~photosynthesis, light reaction,	GO:0009507~chloroplast,GO:0009536~plastid,
115477831	Chloroplast photosystem I reaction center subunit II-like protein	18.3654		GO:0015979~photosynthesis,	GO:0009521~photosystem,GO:0009522~photosystem I,GO:0009538~photosystem I reaction center,GO:0009579~thylakoid,GO:0034357~photosynthetic membrane,
115458444	GrpE protein homolog	18.197	GO:0000166~nucleotide binding,GO:0000774~adenyl-nucleotide exchange factor activity,GO:0001882~nucleoside binding,GO:0001883~purine nucleoside binding,GO:0017076~purine nucleotide binding,GO:0030554~adenyl nucleotide binding,GO:0042802~identical protein binding,GO:0042803~protein homodimerization activity,GO:0046983~protein dimerization activity,GO:0051087~chaperone binding,GO:0060589~nucleoside-…	GO:0006457~protein folding,	GO:0005739~mitochondrion,GO:0005759~mitochondrial matrix,GO:0009536~plastid,GO:0031974~membrane-enclosed lumen,GO:0031980~mitochondrial lumen,GO:0043233~organelle lumen,GO:0044429~mitochondrial part,GO:0070013~intracellular organelle lumen,
115439773	Putative arbutin synthase	17.5388
115453785	Magnesium-chelatase subunit ChlI, chloroplastic	17.5388	GO:0000166~nucleotide binding,GO:0001882~nucleoside binding,GO:0001883~purine nucleoside binding,GO:0005524~ATP binding,GO:0016851~magnesium chelatase activity,GO:0017076~purine nucleotide binding,GO:0030554~adenyl nucleotide binding,GO:0032553~ribonucleotide binding,GO:0032555~purine ribonucleotide binding,GO:0032559~adenyl ribonucleotide binding,GO:0051002~ligase activity, forming nitrogen-meta…	GO:0006778~porphyrin metabolic process,GO:0006779~porphyrin biosynthetic process,GO:0015979~photosynthesis,GO:0015994~chlorophyll metabolic process,GO:0015995~chlorophyll biosynthetic process,GO:0018130~heterocycle biosynthetic process,GO:0033013~tetrapyrrole metabolic process,GO:0033014~tetrapyrrole biosynthetic process,GO:0042440~pigment metabolic process,GO:0044271~nitrogen compound biosynthet…	GO:0009536~plastid,
115474235	Putative uncharacterized protein P0034A04.101-1	17.378	GO:0000166~nucleotide binding,GO:0001882~nucleoside binding,GO:0001883~purine nucleoside binding,GO:0005524~ATP binding,GO:0008716~D-alanine-D-alanine ligase activity,GO:0016879~ligase activity, forming carbon-nitrogen bonds,GO:0016881~acid-amino acid ligase activity,GO:0017076~purine nucleotide binding,GO:0030554~adenyl nucleotide binding,GO:0032553~ribonucleotide binding,GO:0032555~purine ribon…	GO:0000270~peptidoglycan metabolic process,GO:0000271~polysaccharide biosynthetic process,GO:0005976~polysaccharide metabolic process,GO:0006022~aminoglycan metabolic process,GO:0006023~aminoglycan biosynthetic process,GO:0006024~glycosaminoglycan biosynthetic process,GO:0009252~peptidoglycan biosynthetic process,GO:0009273~peptidoglycan-based cell wall biogenesis,GO:0010382~cellular cell wall ma…	GO:0005618~cell wall,GO:0030312~external encapsulating structure,
115444801	Lipoxygenase	17.0608	GO:0005506~iron ion binding,GO:0009055~electron carrier activity,GO:0016165~lipoxygenase activity,GO:0016701~oxidoreductase activity, acting on single donors with incorporation of molecular oxygen,GO:0016702~oxidoreductase activity, acting on single donors with incorporation of molecular oxygen, incorporation of two atoms of oxygen,GO:0043167~ion binding,GO:0043169~cation binding,GO:0046872~metal…	GO:0006631~fatty acid metabolic process,GO:0006633~fatty acid biosynthetic process,GO:0008610~lipid biosynthetic process,GO:0016053~organic acid biosynthetic process,GO:0031407~oxylipin metabolic process,GO:0031408~oxylipin biosynthetic process,GO:0046394~carboxylic acid biosynthetic process,GO:0055114~oxidation reduction,
115447077	Os02g0190600 protein	15.9956
115448091	Phosphoribulokinase	15.8489	GO:0000166~nucleotide binding,GO:0001882~nucleoside binding,GO:0001883~purine nucleoside binding,GO:0005524~ATP binding,GO:0008974~phosphoribulokinase activity,GO:0017076~purine nucleotide binding,GO:0030554~adenyl nucleotide binding,GO:0032553~ribonucleotide binding,GO:0032555~purine ribonucleotide binding,GO:0032559~adenyl ribonucleotide binding,
115480367	Triosephosphate isomerase	15.7036	GO:0004807~triose-phosphate isomerase activity,GO:0016860~intramolecular oxidoreductase activity,GO:0016861~intramolecular oxidoreductase activity, interconverting aldoses and ketoses,
115472641	Os07g0546000 protein	15.5597	GO:0004452~isopentenyl-diphosphate delta-isomerase activity,GO:0016860~intramolecular oxidoreductase activity,GO:0016863~intramolecular oxidoreductase activity, transposing C=C bonds,	GO:0006720~isoprenoid metabolic process,GO:0008299~isoprenoid biosynthetic process,GO:0008610~lipid biosynthetic process,
115477166	Os08g0504500 protein	14.9968
115476198	Os08g0382400 protein	14.8594	GO:0003755~peptidyl-prolyl cis-trans isomerase activity,GO:0016859~cis-trans isomerase activity,	GO:0006457~protein folding,
115442595	Cysteine synthase	14.5881	GO:0004124~cysteine synthase activity,GO:0019842~vitamin binding,GO:0030170~pyridoxal phosphate binding,GO:0048037~cofactor binding,GO:0070279~vitamin B6 binding,	GO:0000096~sulfur amino acid metabolic process,GO:0000097~sulfur amino acid biosynthetic process,GO:0006534~cysteine metabolic process,GO:0006535~cysteine biosynthetic process from serine,GO:0006563~L-serine metabolic process,GO:0006790~sulfur metabolic process,GO:0008652~cellular amino acid biosynthetic process,GO:0009069~serine family amino acid metabolic process,GO:0009070~serine family amino …
115476576	Os08g0435900 protein	14.4544		GO:0006091~generation of precursor metabolites and energy,GO:0009765~photosynthesis, light harvesting,GO:0015979~photosynthesis,GO:0019684~photosynthesis, light reaction,	GO:0009507~chloroplast,GO:0009536~plastid,
115458738	OSJNBa0036B21.6 protein	13.6773		GO:0006091~generation of precursor metabolites and energy,GO:0009765~photosynthesis, light harvesting,GO:0015979~photosynthesis,GO:0019684~photosynthesis, light reaction,	GO:0009507~chloroplast,GO:0009536~plastid,
115484891	Os11g0242400 protein	13.6773	GO:0005506~iron ion binding,GO:0009055~electron carrier activity,GO:0043167~ion binding,GO:0043169~cation binding,GO:0046872~metal ion binding,GO:0046914~transition metal ion binding,GO:0051536~iron-sulfur cluster binding,GO:0051537~2 iron, 2 sulfur cluster binding,GO:0051540~metal cluster binding,	GO:0055114~oxidation reduction,	GO:0009536~plastid,
115438661	Uroporphyrinogen decarboxylase 1, chloroplastic	13.4276	GO:0004853~uroporphyrinogen decarboxylase activity,GO:0016831~carboxy-lyase activity,	GO:0006778~porphyrin metabolic process,GO:0006779~porphyrin biosynthetic process,GO:0015994~chlorophyll metabolic process,GO:0015995~chlorophyll biosynthetic process,GO:0018130~heterocycle biosynthetic process,GO:0033013~tetrapyrrole metabolic process,GO:0033014~tetrapyrrole biosynthetic process,GO:0042440~pigment metabolic process,GO:0044271~nitrogen compound biosynthetic process,GO:0046148~pigm…	GO:0009507~chloroplast,GO:0009536~plastid,
115484899	Chlorophyll A-B binding protein, expressed	13.3045		GO:0006091~generation of precursor metabolites and energy,GO:0009765~photosynthesis, light harvesting,GO:0015979~photosynthesis,GO:0019684~photosynthesis, light reaction,	GO:0009507~chloroplast,GO:0009536~plastid,
115461056	OSJNBa0011F23.7 protein	12.942	GO:0000166~nucleotide binding,GO:0001882~nucleoside binding,GO:0001883~purine nucleoside binding,GO:0005524~ATP binding,GO:0017076~purine nucleotide binding,GO:0030554~adenyl nucleotide binding,GO:0032553~ribonucleotide binding,GO:0032555~purine ribonucleotide binding,GO:0032559~adenyl ribonucleotide binding,
115439533	Glycine dehydrogenase P protein	12.8233	GO:0004375~glycine dehydrogenase (decarboxylating) activity,GO:0016638~oxidoreductase activity, acting on the CH-NH2 group of donors,GO:0016642~oxidoreductase activity, acting on the CH-NH2 group of donors, disulfide as acceptor,GO:0019842~vitamin binding,GO:0030170~pyridoxal phosphate binding,GO:0048037~cofactor binding,GO:0070279~vitamin B6 binding,	GO:0006544~glycine metabolic process,GO:0009069~serine family amino acid metabolic process,GO:0055114~oxidation reduction,	GO:0005739~mitochondrion,
115443737	Hydroperoxide lyase	12.8233	GO:0005506~iron ion binding,GO:0009055~electron carrier activity,GO:0020037~heme binding,GO:0043167~ion binding,GO:0043169~cation binding,GO:0046872~metal ion binding,GO:0046906~tetrapyrrole binding,GO:0046914~transition metal ion binding,
115455637	Malate dehydrogenase	12.5893	GO:0016615~malate dehydrogenase activity,GO:0030060~L-malate dehydrogenase activity,	GO:0005996~monosaccharide metabolic process,GO:0006006~glucose metabolic process,GO:0006007~glucose catabolic process,GO:0006084~acetyl-CoA metabolic process,GO:0006091~generation of precursor metabolites and energy,GO:0006096~glycolysis,GO:0006099~tricarboxylic acid cycle,GO:0006108~malate metabolic process,GO:0006732~coenzyme metabolic process,GO:0009060~aerobic respiration,GO:0009109~coenzyme …
115482792	Os10g0502000 protein	12.3595
115444475	Porphobilinogen deaminase, chloroplastic	11.695	GO:0004418~hydroxymethylbilane synthase activity,GO:0016765~transferase activity, transferring alkyl or aryl (other than methyl) groups,	GO:0006778~porphyrin metabolic process,GO:0006779~porphyrin biosynthetic process,GO:0015994~chlorophyll metabolic process,GO:0015995~chlorophyll biosynthetic process,GO:0018130~heterocycle biosynthetic process,GO:0033013~tetrapyrrole metabolic process,GO:0033014~tetrapyrrole biosynthetic process,GO:0042440~pigment metabolic process,GO:0044271~nitrogen compound biosynthetic process,GO:0046148~pigm…	GO:0009507~chloroplast,GO:0009536~plastid,
115457390	Os04g0235600 protein	11.695	GO:0015077~monovalent inorganic cation transmembrane transporter activity,GO:0015078~hydrogen ion transmembrane transporter activity,GO:0022890~inorganic cation transmembrane transporter activity,	GO:0006091~generation of precursor metabolites and energy,GO:0006119~oxidative phosphorylation,GO:0006163~purine nucleotide metabolic process,GO:0006164~purine nucleotide biosynthetic process,GO:0006754~ATP biosynthetic process,GO:0006793~phosphorus metabolic process,GO:0006796~phosphate metabolic process,GO:0006811~ion transport,GO:0006812~cation transport,GO:0006818~hydrogen transport,GO:000914…	GO:0016021~integral to membrane,GO:0016469~proton-transporting two-sector ATPase complex,GO:0031224~intrinsic to membrane,GO:0033177~proton-transporting two-sector ATPase complex, proton-transporting domain,GO:0045259~proton-transporting ATP synthase complex,GO:0045263~proton-transporting ATP synthase complex, coupling factor F(o),
115459798	Os04g0551700 protein	11.695	GO:0005198~structural molecule activity,
115459670	NAD(P)H-quinone oxidoreductase subunit M, chloroplastic	11.4815	GO:0016651~oxidoreductase activity, acting on NADH or NADPH,GO:0016655~oxidoreductase activity, acting on NADH or NADPH, quinone or similar compound as acceptor,GO:0048037~cofactor binding,GO:0048038~quinone binding,	GO:0055114~oxidation reduction,	GO:0005886~plasma membrane,GO:0009507~chloroplast,GO:0009536~plastid,GO:0009579~thylakoid,GO:0009898~internal side of plasma membrane,GO:0044459~plasma membrane part,
115452675	Os03g0315800 protein	11.3763	GO:0003723~RNA binding,
115457386	OSJNBa0042F21.13 protein	11.0662
115466224	Os06g0133800 protein	11.0662	GO:0004802~transketolase activity,GO:0016744~transferase activity, transferring aldehyde or ketonic groups,
115441603	Os01g0896500 protein	10.8643
115470199	Os07g0105600 protein	10.8643	GO:0005509~calcium ion binding,GO:0043167~ion binding,GO:0043169~cation binding,GO:0046872~metal ion binding,	GO:0015979~photosynthesis,	GO:0009521~photosystem,GO:0009523~photosystem II,GO:0009579~thylakoid,GO:0009654~oxygen evolving complex,GO:0019898~extrinsic to membrane,GO:0034357~photosynthetic membrane,GO:0044436~thylakoid part,
115441459	Os01g0882500 protein	10.666			GO:0005739~mitochondrion,GO:0009536~plastid,
115472785	Os07g0562700 protein	10.3753		GO:0006091~generation of precursor metabolites and energy,GO:0009765~photosynthesis, light harvesting,GO:0015979~photosynthesis,GO:0019684~photosynthesis, light reaction,	GO:0009507~chloroplast,GO:0009536~plastid,
115446893	Os02g0578400 protein	10.0925	GO:0005509~calcium ion binding,GO:0043167~ion binding,GO:0043169~cation binding,GO:0046872~metal ion binding,	GO:0015979~photosynthesis,	GO:0009521~photosystem,GO:0009523~photosystem II,GO:0009579~thylakoid,GO:0009654~oxygen evolving complex,GO:0019898~extrinsic to membrane,GO:0034357~photosynthetic membrane,GO:0044436~thylakoid part,
115472057	Thioredoxin-like protein CDSP32, chloroplastic	10.0925		GO:0019725~cellular homeostasis,GO:0042592~homeostatic process,GO:0045454~cell redox homeostasis,
115487694	Os12g0189400 protein	10		GO:0015979~photosynthesis,	GO:0009521~photosystem,GO:0009522~photosystem I,GO:0009579~thylakoid,GO:0031090~organelle membrane,GO:0034357~photosynthetic membrane,GO:0042651~thylakoid membrane,GO:0044436~thylakoid part,
115443619	Os02g0101500 protein	9.90832	GO:0000166~nucleotide binding,GO:0048037~cofactor binding,GO:0050662~coenzyme binding,GO:0051287~NAD or NADH binding,
115450841	Os03g0158300 protein	9.90832	GO:0030246~carbohydrate binding,		GO:0009536~plastid,
115470052	ATP-dependent zinc metalloprotease FTSH 1, chloroplastic	9.90832	GO:0000166~nucleotide binding,GO:0001882~nucleoside binding,GO:0001883~purine nucleoside binding,GO:0004175~endopeptidase activity,GO:0004222~metalloendopeptidase activity,GO:0005524~ATP binding,GO:0008233~peptidase activity,GO:0008237~metallopeptidase activity,GO:0008270~zinc ion binding,GO:0017076~purine nucleotide binding,GO:0030554~adenyl nucleotide binding,GO:0032553~ribonucleotide binding,G…	GO:0006508~proteolysis,GO:0007049~cell cycle,GO:0009057~macromolecule catabolic process,GO:0030163~protein catabolic process,GO:0051301~cell division,	GO:0009507~chloroplast,GO:0009536~plastid,GO:0009579~thylakoid,GO:0016021~integral to membrane,GO:0031224~intrinsic to membrane,
115457070	Cysteine synthase	9.72747	GO:0004124~cysteine synthase activity,GO:0019842~vitamin binding,GO:0030170~pyridoxal phosphate binding,GO:0048037~cofactor binding,GO:0070279~vitamin B6 binding,	GO:0000096~sulfur amino acid metabolic process,GO:0000097~sulfur amino acid biosynthetic process,GO:0006534~cysteine metabolic process,GO:0006535~cysteine biosynthetic process from serine,GO:0006563~L-serine metabolic process,GO:0006790~sulfur metabolic process,GO:0008652~cellular amino acid biosynthetic process,GO:0009069~serine family amino acid metabolic process,GO:0009070~serine family amino …
115441253	Fructose-1,6-bisphosphatase, cytosolic	9.46237	GO:0000287~magnesium ion binding,GO:0016791~phosphatase activity,GO:0019203~carbohydrate phosphatase activity,GO:0042132~fructose 1,6-bisphosphate 1-phosphatase activity,GO:0043167~ion binding,GO:0043169~cation binding,GO:0046872~metal ion binding,
115456549	Os03g0844900 protein	9.46237	GO:0003723~RNA binding,
115475007	Os08g0172200 protein	9.46237	GO:0003677~DNA binding,GO:0004518~nuclease activity,	GO:0006259~DNA metabolic process,GO:0006281~DNA repair,GO:0006289~nucleotide-excision repair,GO:0006974~response to DNA damage stimulus,GO:0033554~cellular response to stress,
115456135	Magnesium-chelatase subunit ChlD, chloroplastic	9.37562	GO:0000166~nucleotide binding,GO:0001882~nucleoside binding,GO:0001883~purine nucleoside binding,GO:0005524~ATP binding,GO:0016851~magnesium chelatase activity,GO:0017076~purine nucleotide binding,GO:0030554~adenyl nucleotide binding,GO:0032553~ribonucleotide binding,GO:0032555~purine ribonucleotide binding,GO:0032559~adenyl ribonucleotide binding,GO:0051002~ligase activity, forming nitrogen-meta…	GO:0006778~porphyrin metabolic process,GO:0006779~porphyrin biosynthetic process,GO:0015979~photosynthesis,GO:0015994~chlorophyll metabolic process,GO:0015995~chlorophyll biosynthetic process,GO:0018130~heterocycle biosynthetic process,GO:0033013~tetrapyrrole metabolic process,GO:0033014~tetrapyrrole biosynthetic process,GO:0042440~pigment metabolic process,GO:0044271~nitrogen compound biosynthet…
115478052	Os09g0130800 protein	9.37562	GO:0000166~nucleotide binding,GO:0001882~nucleoside binding,GO:0001883~purine nucleoside binding,GO:0005524~ATP binding,GO:0017076~purine nucleotide binding,GO:0030554~adenyl nucleotide binding,GO:0032553~ribonucleotide binding,GO:0032555~purine ribonucleotide binding,GO:0032559~adenyl ribonucleotide binding,		GO:0005739~mitochondrion,
115445387	Hydroxyproline-rich glycoprotein-like	9.28966
115447171	4-hydroxy-3-methylbut-2-en-1-yl diphosphate synthase, chloroplastic	9.2045	GO:0005506~iron ion binding,GO:0016725~oxidoreductase activity, acting on CH or CH2 groups,GO:0016728~oxidoreductase activity, acting on CH or CH2 groups, disulfide as acceptor,GO:0043167~ion binding,GO:0043169~cation binding,GO:0046429~4-hydroxy-3-methylbut-2-en-1-yl diphosphate synthase activity,GO:0046872~metal ion binding,GO:0046914~transition metal ion binding,	GO:0006720~isoprenoid metabolic process,GO:0006721~terpenoid metabolic process,GO:0008299~isoprenoid biosynthetic process,GO:0008610~lipid biosynthetic process,GO:0016114~terpenoid biosynthetic process,GO:0019748~secondary metabolic process,
115451283	Inositol-3-phosphate synthase	9.2045	GO:0004512~inositol-3-phosphate synthase activity,GO:0016872~intramolecular lyase activity,	GO:0006020~inositol metabolic process,GO:0006021~inositol biosynthetic process,GO:0006644~phospholipid metabolic process,GO:0008610~lipid biosynthetic process,GO:0008654~phospholipid biosynthetic process,GO:0016051~carbohydrate biosynthetic process,GO:0019637~organophosphate metabolic process,GO:0019751~polyol metabolic process,GO:0034637~cellular carbohydrate biosynthetic process,GO:0046165~alco…
115448453	Extracellular calcium sensing receptor	8.95365
115435022	Os01g0191200 protein	8.87156	GO:0003993~acid phosphatase activity,GO:0016791~phosphatase activity,
115436500	Ferredoxin--nitrite reductase, chloroplastic	8.79023	GO:0005506~iron ion binding,GO:0009055~electron carrier activity,GO:0020037~heme binding,GO:0043167~ion binding,GO:0043169~cation binding,GO:0046872~metal ion binding,GO:0046906~tetrapyrrole binding,GO:0046914~transition metal ion binding,GO:0051536~iron-sulfur cluster binding,GO:0051540~metal cluster binding,		GO:0009536~plastid,
115480611	Os09g0556500 protein	8.70964	GO:0000166~nucleotide binding,GO:0001882~nucleoside binding,GO:0001883~purine nucleoside binding,GO:0004812~aminoacyl-tRNA ligase activity,GO:0004817~cysteine-tRNA ligase activity,GO:0005524~ATP binding,GO:0016875~ligase activity, forming carbon-oxygen bonds,GO:0016876~ligase activity, forming aminoacyl-tRNA and related compounds,GO:0017076~purine nucleotide binding,GO:0030554~adenyl nucleotide b…	GO:0006399~tRNA metabolic process,GO:0006412~translation,GO:0006418~tRNA aminoacylation for protein translation,GO:0006423~cysteinyl-tRNA aminoacylation,GO:0034660~ncRNA metabolic process,GO:0043038~amino acid activation,GO:0043039~tRNA aminoacylation,	GO:0005739~mitochondrion,GO:0009536~plastid,
115435558	Branched-chain amino acid aminotransferase-like	8.62979	GO:0008483~transaminase activity,GO:0016769~transferase activity, transferring nitrogenous groups,
115480705	Os09g0565200 protein	8.62979	GO:0000166~nucleotide binding,
115463645	Os05g0387200 protein	8.24138	GO:0048037~cofactor binding,GO:0050662~coenzyme binding,
115436512	Os01g0358300 protein	8.16582
115439213	Os01g0682500 protein	8.16582
115449059	Os02g0781400 protein	8.16582	GO:0000166~nucleotide binding,GO:0001882~nucleoside binding,GO:0001883~purine nucleoside binding,GO:0005524~ATP binding,GO:0017076~purine nucleotide binding,GO:0030554~adenyl nucleotide binding,GO:0032553~ribonucleotide binding,GO:0032555~purine ribonucleotide binding,GO:0032559~adenyl ribonucleotide binding,	GO:0006457~protein folding,
115461046	OSJNBa0071I13.19 protein	8.16582	GO:0004091~carboxylesterase activity,GO:0004806~triacylglycerol lipase activity,GO:0016298~lipase activity,
115471093	Os07g0204900 protein	7.94328	GO:0009055~electron carrier activity,GO:0016719~carotene 7,8-desaturase activity,	GO:0006720~isoprenoid metabolic process,GO:0006721~terpenoid metabolic process,GO:0008299~isoprenoid biosynthetic process,GO:0008610~lipid biosynthetic process,GO:0016108~tetraterpenoid metabolic process,GO:0016109~tetraterpenoid biosynthetic process,GO:0016114~terpenoid biosynthetic process,GO:0016116~carotenoid metabolic process,GO:0016117~carotenoid biosynthetic process,GO:0019748~secondary me…	GO:0009536~plastid,
115459948	OSJNBa0017B10.13 protein	7.87046
115450991	Ribulose-phosphate 3-epimerase, chloroplastic	7.7983	GO:0004750~ribulose-phosphate 3-epimerase activity,GO:0016854~racemase and epimerase activity,GO:0016857~racemase and epimerase activity, acting on carbohydrates and derivatives,	GO:0005996~monosaccharide metabolic process,GO:0006006~glucose metabolic process,GO:0006007~glucose catabolic process,GO:0006098~pentose-phosphate shunt,GO:0006732~coenzyme metabolic process,GO:0006733~oxidoreduction coenzyme metabolic process,GO:0006739~NADP metabolic process,GO:0006769~nicotinamide metabolic process,GO:0009820~alkaloid metabolic process,GO:0015977~carbon utilization by fixation…	GO:0009507~chloroplast,GO:0009534~chloroplast thylakoid,GO:0009535~chloroplast thylakoid membrane,GO:0009536~plastid,GO:0009579~thylakoid,GO:0031090~organelle membrane,GO:0031976~plastid thylakoid,GO:0031984~organelle subcompartment,GO:0034357~photosynthetic membrane,GO:0042651~thylakoid membrane,GO:0044434~chloroplast part,GO:0044435~plastid part,GO:0044436~thylakoid part,GO:0055035~plastid thyl…
115467828	Chlorophyll a/b-binding protein	7.7983		GO:0006091~generation of precursor metabolites and energy,GO:0009765~photosynthesis, light harvesting,GO:0015979~photosynthesis,GO:0019684~photosynthesis, light reaction,	GO:0009507~chloroplast,GO:0009536~plastid,
115479593	Os09g0460500 protein	7.7983
115481490	Flavonoid 3'-hydroxylase	7.7983	GO:0005506~iron ion binding,GO:0009055~electron carrier activity,GO:0020037~heme binding,GO:0043167~ion binding,GO:0043169~cation binding,GO:0046872~metal ion binding,GO:0046906~tetrapyrrole binding,GO:0046914~transition metal ion binding,	GO:0055114~oxidation reduction,
115453893	Membrane-associated zinc metalloprotease family protein, expressed	7.72681	GO:0004175~endopeptidase activity,GO:0004222~metalloendopeptidase activity,GO:0008233~peptidase activity,GO:0008237~metallopeptidase activity,GO:0070011~peptidase activity, acting on L-amino acid peptides,	GO:0006508~proteolysis,	GO:0016021~integral to membrane,GO:0031224~intrinsic to membrane,
115461585	Peptidyl-prolyl cis-trans isomerase	7.72681	GO:0003755~peptidyl-prolyl cis-trans isomerase activity,GO:0016859~cis-trans isomerase activity,	GO:0006457~protein folding,
115444771	Peroxiredoxin-2E-2, chloroplastic	7.65597	GO:0004601~peroxidase activity,GO:0016209~antioxidant activity,GO:0016684~oxidoreductase activity, acting on peroxide as acceptor,GO:0051920~peroxiredoxin activity,	GO:0019725~cellular homeostasis,GO:0042592~homeostatic process,GO:0045454~cell redox homeostasis,GO:0055114~oxidation reduction,	GO:0009507~chloroplast,GO:0009532~plastid stroma,GO:0009536~plastid,GO:0009570~chloroplast stroma,GO:0044434~chloroplast part,GO:0044435~plastid part,
115450493	Glyceraldehyde-3-phosphate dehydrogenase	7.65597	GO:0000166~nucleotide binding,GO:0004365~glyceraldehyde-3-phosphate dehydrogenase (phosphorylating) activity,GO:0008943~glyceraldehyde-3-phosphate dehydrogenase activity,GO:0016620~oxidoreductase activity, acting on the aldehyde or oxo group of donors, NAD or NADP as acceptor,GO:0048037~cofactor binding,GO:0050662~coenzyme binding,GO:0051287~NAD or NADH binding,	GO:0005996~monosaccharide metabolic process,GO:0006006~glucose metabolic process,GO:0006007~glucose catabolic process,GO:0006091~generation of precursor metabolites and energy,GO:0006096~glycolysis,GO:0016052~carbohydrate catabolic process,GO:0019318~hexose metabolic process,GO:0019320~hexose catabolic process,GO:0044275~cellular carbohydrate catabolic process,GO:0046164~alcohol catabolic process…
115466906	Peroxiredoxin Q, chloroplastic	7.58578	GO:0004601~peroxidase activity,GO:0016209~antioxidant activity,GO:0016684~oxidoreductase activity, acting on peroxide as acceptor,GO:0051920~peroxiredoxin activity,	GO:0019725~cellular homeostasis,GO:0042592~homeostatic process,GO:0045454~cell redox homeostasis,GO:0055114~oxidation reduction,	GO:0009507~chloroplast,GO:0009534~chloroplast thylakoid,GO:0009536~plastid,GO:0009579~thylakoid,GO:0031976~plastid thylakoid,GO:0031984~organelle subcompartment,GO:0044434~chloroplast part,GO:0044435~plastid part,
115452417	Os03g0293100 protein	7.51623			GO:0009536~plastid,
115468080	Os06g0476200 protein	7.51623	GO:0016866~intramolecular transferase activity,GO:0016868~intramolecular transferase activity, phosphotransferases,
115480830	Os10g0100300 protein	7.51623	GO:0048037~cofactor binding,GO:0050662~coenzyme binding,		GO:0009536~plastid,
115463815	Pyruvate, phosphate dikinase 1, chloroplastic	7.44732	GO:0000166~nucleotide binding,GO:0000287~magnesium ion binding,GO:0001882~nucleoside binding,GO:0001883~purine nucleoside binding,GO:0005524~ATP binding,GO:0016781~phosphotransferase activity, paired acceptors,GO:0017076~purine nucleotide binding,GO:0030554~adenyl nucleotide binding,GO:0032553~ribonucleotide binding,GO:0032555~purine ribonucleotide binding,GO:0032559~adenyl ribonucleotide binding…	GO:0006793~phosphorus metabolic process,GO:0006796~phosphate metabolic process,GO:0015979~photosynthesis,GO:0016310~phosphorylation,	GO:0009507~chloroplast,GO:0009536~plastid,
115435200	Os01g0208700 protein	7.37904	GO:0004611~phosphoenolpyruvate carboxykinase activity,GO:0008964~phosphoenolpyruvate carboxylase activity,GO:0016831~carboxy-lyase activity,	GO:0006084~acetyl-CoA metabolic process,GO:0006091~generation of precursor metabolites and energy,GO:0006099~tricarboxylic acid cycle,GO:0006732~coenzyme metabolic process,GO:0009060~aerobic respiration,GO:0009109~coenzyme catabolic process,GO:0015980~energy derivation by oxidation of organic compounds,GO:0045333~cellular respiration,GO:0046356~acetyl-CoA catabolic process,GO:0051186~cofactor met…
115476990	Os08g0485900 protein	7.37904
115477733	Putative NADPH-dependent reductase	7.37904	GO:0016564~transcription repressor activity,GO:0030528~transcription regulator activity,	GO:0006808~regulation of nitrogen utilization,
115466256	Os06g0136600 protein	7.31139	GO:0000287~magnesium ion binding,GO:0004634~phosphopyruvate hydratase activity,GO:0016836~hydro-lyase activity,GO:0043167~ion binding,GO:0043169~cation binding,GO:0046872~metal ion binding,	GO:0005996~monosaccharide metabolic process,GO:0006006~glucose metabolic process,GO:0006007~glucose catabolic process,GO:0006091~generation of precursor metabolites and energy,GO:0006096~glycolysis,GO:0016052~carbohydrate catabolic process,GO:0019318~hexose metabolic process,GO:0019320~hexose catabolic process,GO:0044275~cellular carbohydrate catabolic process,GO:0046164~alcohol catabolic process…	GO:0000015~phosphopyruvate hydratase complex,GO:0005829~cytosol,GO:0044445~cytosolic part,
115450395	50S ribosomal protein L11, chloroplast	7.17794	GO:0003735~structural constituent of ribosome,GO:0005198~structural molecule activity,	GO:0006412~translation,	GO:0005840~ribosome,GO:0009536~plastid,GO:0030529~ribonucleoprotein complex,GO:0043228~non-membrane-bounded organelle,GO:0043232~intracellular non-membrane-bounded organelle,
115456862	Os04g0111200 protein	7.04693	GO:0004779~sulfate adenylyltransferase activity,GO:0004781~sulfate adenylyltransferase (ATP) activity,GO:0016779~nucleotidyltransferase activity,GO:0070566~adenylyltransferase activity,	GO:0000103~sulfate assimilation,GO:0006790~sulfur metabolic process,
115445503	Os02g0273100	6.98232	GO:0008483~transaminase activity,GO:0016769~transferase activity, transferring nitrogenous groups,		GO:0009536~plastid,
115489048	Lipoxygenase	6.98232	GO:0005506~iron ion binding,GO:0009055~electron carrier activity,GO:0016165~lipoxygenase activity,GO:0016701~oxidoreductase activity, acting on single donors with incorporation of molecular oxygen,GO:0016702~oxidoreductase activity, acting on single donors with incorporation of molecular oxygen, incorporation of two atoms of oxygen,GO:0043167~ion binding,GO:0043169~cation binding,GO:0046872~metal…	GO:0006631~fatty acid metabolic process,GO:0006633~fatty acid biosynthetic process,GO:0008610~lipid biosynthetic process,GO:0016053~organic acid biosynthetic process,GO:0031407~oxylipin metabolic process,GO:0031408~oxylipin biosynthetic process,GO:0046394~carboxylic acid biosynthetic process,GO:0055114~oxidation reduction,
115441867	Hydrolase-like	6.91831
115445203	Putative UOS1	6.85488	GO:0016564~transcription repressor activity,GO:0030528~transcription regulator activity,	GO:0006808~regulation of nitrogen utilization,
115452127	Fructose-1,6-bisphosphatase, chloroplastic	6.79204	GO:0000287~magnesium ion binding,GO:0016791~phosphatase activity,GO:0019203~carbohydrate phosphatase activity,GO:0042132~fructose 1,6-bisphosphate 1-phosphatase activity,GO:0043167~ion binding,GO:0043169~cation binding,GO:0046872~metal ion binding,	GO:0015977~carbon utilization by fixation of carbon dioxide,GO:0015979~photosynthesis,GO:0016051~carbohydrate biosynthetic process,GO:0019253~reductive pentose-phosphate cycle,GO:0019685~photosynthesis, dark reaction,	GO:0009507~chloroplast,GO:0009532~plastid stroma,GO:0009536~plastid,GO:0009570~chloroplast stroma,GO:0044434~chloroplast part,GO:0044435~plastid part,
115489316	Eukaryotic aspartyl protease family protein, expressed	6.79204	GO:0004175~endopeptidase activity,GO:0004190~aspartic-type endopeptidase activity,GO:0008233~peptidase activity,GO:0070001~aspartic-type peptidase activity,GO:0070011~peptidase activity, acting on L-amino acid peptides,	GO:0006508~proteolysis,	GO:0016023~cytoplasmic membrane-bounded vesicle,GO:0031410~cytoplasmic vesicle,GO:0031982~vesicle,GO:0031988~membrane-bounded vesicle,
115446663	Probable L-ascorbate peroxidase 8, chloroplastic	6.72977	GO:0004601~peroxidase activity,GO:0005506~iron ion binding,GO:0005509~calcium ion binding,GO:0016209~antioxidant activity,GO:0016684~oxidoreductase activity, acting on peroxide as acceptor,GO:0016688~L-ascorbate peroxidase activity,GO:0020037~heme binding,GO:0030955~potassium ion binding,GO:0031420~alkali metal ion binding,GO:0043167~ion binding,GO:0043169~cation binding,GO:0046872~metal ion bind…	GO:0000302~response to reactive oxygen species,GO:0006800~oxygen and reactive oxygen species metabolic process,GO:0006979~response to oxidative stress,GO:0010035~response to inorganic substance,GO:0033554~cellular response to stress,GO:0034599~cellular response to oxidative stress,GO:0034614~cellular response to reactive oxygen species,GO:0042542~response to hydrogen peroxide,GO:0042743~hydrogen …	GO:0009507~chloroplast,GO:0009536~plastid,GO:0016021~integral to membrane,GO:0031224~intrinsic to membrane,
115472485	Thiamine thiazole synthase, chloroplastic	6.66807		GO:0006766~vitamin metabolic process,GO:0006767~water-soluble vitamin metabolic process,GO:0006772~thiamin metabolic process,GO:0006790~sulfur metabolic process,GO:0009110~vitamin biosynthetic process,GO:0009228~thiamin biosynthetic process,GO:0018130~heterocycle biosynthetic process,GO:0019438~aromatic compound biosynthetic process,GO:0042364~water-soluble vitamin biosynthetic process,GO:0042723…	GO:0009536~plastid,
115488938	Elongation factor Ts	6.66807	GO:0003723~RNA binding,GO:0003746~translation elongation factor activity,GO:0008135~translation factor activity, nucleic acid binding,	GO:0006412~translation,GO:0006414~translational elongation,	GO:0009536~plastid,
115436768	Os01g0500900 protein	6.60693	GO:0000166~nucleotide binding,GO:0001882~nucleoside binding,GO:0001883~purine nucleoside binding,GO:0003723~RNA binding,GO:0004812~aminoacyl-tRNA ligase activity,GO:0004831~tyrosine-tRNA ligase activity,GO:0005524~ATP binding,GO:0016875~ligase activity, forming carbon-oxygen bonds,GO:0016876~ligase activity, forming aminoacyl-tRNA and related compounds,GO:0017076~purine nucleotide binding,GO:0030…	GO:0006399~tRNA metabolic process,GO:0006412~translation,GO:0006418~tRNA aminoacylation for protein translation,GO:0006437~tyrosyl-tRNA aminoacylation,GO:0034660~ncRNA metabolic process,GO:0043038~amino acid activation,GO:0043039~tRNA aminoacylation,
115476190	Os08g0379400 protein	6.60693	GO:0008270~zinc ion binding,GO:0043167~ion binding,GO:0043169~cation binding,GO:0046872~metal ion binding,GO:0046914~transition metal ion binding,	GO:0055114~oxidation reduction,
115463773	UPF0603 protein Os05g0401100, chloroplastic	6.54636			GO:0009507~chloroplast,GO:0009536~plastid,GO:0009579~thylakoid,GO:0016021~integral to membrane,GO:0031224~intrinsic to membrane,
115472897	Ribosome-recycling factor, chloroplastic	6.54636		GO:0006412~translation,	GO:0009507~chloroplast,GO:0009536~plastid,
115447609	ATP-dependent zinc metalloprotease FTSH 7, chloroplastic	6.48634	GO:0000166~nucleotide binding,GO:0001882~nucleoside binding,GO:0001883~purine nucleoside binding,GO:0004175~endopeptidase activity,GO:0004222~metalloendopeptidase activity,GO:0005524~ATP binding,GO:0008233~peptidase activity,GO:0008237~metallopeptidase activity,GO:0008270~zinc ion binding,GO:0017076~purine nucleotide binding,GO:0030554~adenyl nucleotide binding,GO:0032553~ribonucleotide binding,G…	GO:0006508~proteolysis,GO:0009057~macromolecule catabolic process,GO:0030163~protein catabolic process,	GO:0009507~chloroplast,GO:0009536~plastid,GO:0009579~thylakoid,GO:0016021~integral to membrane,GO:0031224~intrinsic to membrane,
115458216	Os04g0405100	6.42688
115476014	Glucose-1-phosphate adenylyltransferase small subunit, chloroplastic/amyloplastic	6.36796	GO:0000166~nucleotide binding,GO:0001882~nucleoside binding,GO:0001883~purine nucleoside binding,GO:0005524~ATP binding,GO:0008878~glucose-1-phosphate adenylyltransferase activity,GO:0016779~nucleotidyltransferase activity,GO:0017076~purine nucleotide binding,GO:0030554~adenyl nucleotide binding,GO:0032553~ribonucleotide binding,GO:0032555~purine ribonucleotide binding,GO:0032559~adenyl ribonucle…	GO:0000271~polysaccharide biosynthetic process,GO:0005976~polysaccharide metabolic process,GO:0005977~glycogen metabolic process,GO:0005978~glycogen biosynthetic process,GO:0005982~starch metabolic process,GO:0005996~monosaccharide metabolic process,GO:0006006~glucose metabolic process,GO:0006073~cellular glucan metabolic process,GO:0006091~generation of precursor metabolites and energy,GO:000611…	GO:0009501~amyloplast,GO:0009507~chloroplast,GO:0009536~plastid,
115482238	Rubisco accumulation factor 1, chloroplastic	6.36796			GO:0009536~plastid,
115434896	Os01g0180300 protein	6.30957
115448919	Os02g0768600 protein	6.30957	GO:0000287~magnesium ion binding,GO:0004427~inorganic diphosphatase activity,GO:0043167~ion binding,GO:0043169~cation binding,GO:0046872~metal ion binding,	GO:0006793~phosphorus metabolic process,GO:0006796~phosphate metabolic process,	GO:0009536~plastid,
115449027	Os02g0778200 protein	6.25173	GO:0000166~nucleotide binding,GO:0001882~nucleoside binding,GO:0001883~purine nucleoside binding,GO:0004812~aminoacyl-tRNA ligase activity,GO:0004822~isoleucine-tRNA ligase activity,GO:0005524~ATP binding,GO:0008270~zinc ion binding,GO:0016875~ligase activity, forming carbon-oxygen bonds,GO:0016876~ligase activity, forming aminoacyl-tRNA and related compounds,GO:0017076~purine nucleotide binding,…	GO:0006399~tRNA metabolic process,GO:0006412~translation,GO:0006418~tRNA aminoacylation for protein translation,GO:0006428~isoleucyl-tRNA aminoacylation,GO:0034660~ncRNA metabolic process,GO:0043038~amino acid activation,GO:0043039~tRNA aminoacylation,
115450521	Catalase	6.19441	GO:0004096~catalase activity,GO:0004601~peroxidase activity,GO:0005506~iron ion binding,GO:0016209~antioxidant activity,GO:0016684~oxidoreductase activity, acting on peroxide as acceptor,GO:0020037~heme binding,GO:0043167~ion binding,GO:0043169~cation binding,GO:0046872~metal ion binding,GO:0046906~tetrapyrrole binding,GO:0046914~transition metal ion binding,	GO:0000302~response to reactive oxygen species,GO:0006800~oxygen and reactive oxygen species metabolic process,GO:0006979~response to oxidative stress,GO:0010035~response to inorganic substance,GO:0033554~cellular response to stress,GO:0034599~cellular response to oxidative stress,GO:0034614~cellular response to reactive oxygen species,GO:0042542~response to hydrogen peroxide,GO:0042743~hydrogen …
115478330	Os09g0279500 protein	6.19441	GO:0000166~nucleotide binding,		GO:0005840~ribosome,GO:0030529~ribonucleoprotein complex,GO:0043228~non-membrane-bounded organelle,GO:0043232~intracellular non-membrane-bounded organelle,
115460872	OSJNBb0079B02.1 protein	6.13762	GO:0000166~nucleotide binding,GO:0001882~nucleoside binding,GO:0001883~purine nucleoside binding,GO:0004672~protein kinase activity,GO:0005524~ATP binding,GO:0017076~purine nucleotide binding,GO:0030554~adenyl nucleotide binding,GO:0032553~ribonucleotide binding,GO:0032555~purine ribonucleotide binding,GO:0032559~adenyl ribonucleotide binding,	GO:0006468~protein amino acid phosphorylation,GO:0006793~phosphorus metabolic process,GO:0006796~phosphate metabolic process,GO:0016310~phosphorylation,
115470767	Probable polyribonucleotide nucleotidyltransferase 1, chloroplastic	6.13762	GO:0000175~3'-5'-exoribonuclease activity,GO:0003723~RNA binding,GO:0004518~nuclease activity,GO:0004527~exonuclease activity,GO:0004532~exoribonuclease activity,GO:0004540~ribonuclease activity,GO:0004654~polyribonucleotide nucleotidyltransferase activity,GO:0008408~3'-5' exonuclease activity,GO:0016779~nucleotidyltransferase activity,GO:0016796~exonuclease activity, active with either ribo- or …	GO:0006396~RNA processing,GO:0006401~RNA catabolic process,GO:0006402~mRNA catabolic process,GO:0009057~macromolecule catabolic process,GO:0016071~mRNA metabolic process,GO:0044265~cellular macromolecule catabolic process,
115487100	FHA domain containing protein, expressed	6.08135
115476820	Nitrate reductase [NADH] 1	6.0256	GO:0000166~nucleotide binding,GO:0001882~nucleoside binding,GO:0001883~purine nucleoside binding,GO:0005506~iron ion binding,GO:0008940~nitrate reductase activity,GO:0009055~electron carrier activity,GO:0009703~nitrate reductase (NADH) activity,GO:0016661~oxidoreductase activity, acting on other nitrogenous compounds as donors,GO:0017076~purine nucleotide binding,GO:0020037~heme binding,GO:003015…	GO:0042126~nitrate metabolic process,GO:0042128~nitrate assimilation,GO:0055114~oxidation reduction,	GO:0009536~plastid,
115458652	Zeaxanthin epoxidase, chloroplastic	5.86138	GO:0009540~zeaxanthin epoxidase activity,	GO:0006714~sesquiterpenoid metabolic process,GO:0006720~isoprenoid metabolic process,GO:0006721~terpenoid metabolic process,GO:0008299~isoprenoid biosynthetic process,GO:0008610~lipid biosynthetic process,GO:0009687~abscisic acid metabolic process,GO:0009688~abscisic acid biosynthetic process,GO:0016053~organic acid biosynthetic process,GO:0016106~sesquiterpenoid biosynthetic process,GO:0016114~t…	GO:0009507~chloroplast,GO:0009536~plastid,
115435310	Os01g0218700	5.80764	GO:0000166~nucleotide binding,GO:0001882~nucleoside binding,GO:0001883~purine nucleoside binding,GO:0005524~ATP binding,GO:0015399~primary active transmembrane transporter activity,GO:0015405~P-P-bond-hydrolysis-driven transmembrane transporter activity,GO:0016820~hydrolase activity, acting on acid anhydrides, catalyzing transmembrane movement of substances,GO:0016887~ATPase activity,GO:0017076~p…		GO:0016021~integral to membrane,GO:0031224~intrinsic to membrane,
115445399	Os02g0259600	5.7544	GO:0003723~RNA binding,GO:0003735~structural constituent of ribosome,GO:0005198~structural molecule activity,	GO:0006412~translation,	GO:0005840~ribosome,GO:0030529~ribonucleoprotein complex,GO:0043228~non-membrane-bounded organelle,GO:0043232~intracellular non-membrane-bounded organelle,
115452259	ATP synthase B chain, chloroplast, putative, expressed	5.7544	GO:0015077~monovalent inorganic cation transmembrane transporter activity,GO:0015078~hydrogen ion transmembrane transporter activity,GO:0022890~inorganic cation transmembrane transporter activity,	GO:0006091~generation of precursor metabolites and energy,GO:0006119~oxidative phosphorylation,GO:0006163~purine nucleotide metabolic process,GO:0006164~purine nucleotide biosynthetic process,GO:0006754~ATP biosynthetic process,GO:0006793~phosphorus metabolic process,GO:0006796~phosphate metabolic process,GO:0006811~ion transport,GO:0006812~cation transport,GO:0006818~hydrogen transport,GO:000914…	GO:0009536~plastid,GO:0016021~integral to membrane,GO:0016469~proton-transporting two-sector ATPase complex,GO:0031224~intrinsic to membrane,GO:0033177~proton-transporting two-sector ATPase complex, proton-transporting domain,GO:0045259~proton-transporting ATP synthase complex,GO:0045263~proton-transporting ATP synthase complex, coupling factor F(o),
115478398	Aspartate kinase-homoserine dehydrogenase	5.7544	GO:0000166~nucleotide binding,GO:0004072~aspartate kinase activity,GO:0004412~homoserine dehydrogenase activity,GO:0016597~amino acid binding,GO:0016774~phosphotransferase activity, carboxyl group as acceptor,GO:0019202~amino acid kinase activity,GO:0031406~carboxylic acid binding,GO:0043176~amine binding,GO:0048037~cofactor binding,GO:0050661~NADP or NADPH binding,GO:0050662~coenzyme binding,	GO:0008652~cellular amino acid biosynthetic process,GO:0009066~aspartate family amino acid metabolic process,GO:0009067~aspartate family amino acid biosynthetic process,GO:0009309~amine biosynthetic process,GO:0016053~organic acid biosynthetic process,GO:0044271~nitrogen compound biosynthetic process,GO:0046394~carboxylic acid biosynthetic process,GO:0055114~oxidation reduction,
115463057	Os05g0299200	5.70164			GO:0009536~plastid,
115480844	Os10g0101200	5.64937	GO:0004180~carboxypeptidase activity,GO:0004185~serine-type carboxypeptidase activity,GO:0008233~peptidase activity,GO:0008236~serine-type peptidase activity,GO:0008238~exopeptidase activity,GO:0017171~serine hydrolase activity,GO:0070008~serine-type exopeptidase activity,GO:0070011~peptidase activity, acting on L-amino acid peptides,	GO:0006508~proteolysis,
115482366	Os10g0461100 protein	5.64937	GO:0005509~calcium ion binding,GO:0043167~ion binding,GO:0043169~cation binding,GO:0046872~metal ion binding,	GO:0015979~photosynthesis,	GO:0009521~photosystem,GO:0009523~photosystem II,GO:0009536~plastid,GO:0009579~thylakoid,GO:0009654~oxygen evolving complex,GO:0019898~extrinsic to membrane,GO:0034357~photosynthetic membrane,GO:0044436~thylakoid part,
115470849	Os07g0176900 protein	5.54626	GO:0004751~ribose-5-phosphate isomerase activity,GO:0016860~intramolecular oxidoreductase activity,GO:0016861~intramolecular oxidoreductase activity, interconverting aldoses and ketoses,	GO:0005996~monosaccharide metabolic process,GO:0006006~glucose metabolic process,GO:0006007~glucose catabolic process,GO:0006098~pentose-phosphate shunt,GO:0006732~coenzyme metabolic process,GO:0006733~oxidoreduction coenzyme metabolic process,GO:0006739~NADP metabolic process,GO:0006769~nicotinamide metabolic process,GO:0009052~pentose-phosphate shunt, non-oxidative branch,GO:0009820~alkaloid me…
115483602	Mitochondrial carnitine/acylcarnitine carrier, putative, expressed	5.54626			GO:0016021~integral to membrane,GO:0031224~intrinsic to membrane,
115469824	Putative UOS1	5.49541	GO:0016564~transcription repressor activity,GO:0030528~transcription regulator activity,	GO:0006808~regulation of nitrogen utilization,
115475569	Preprotein translocase subunit SECY, chloroplastic	5.49541	GO:0008320~protein transmembrane transporter activity,GO:0008565~protein transporter activity,GO:0015399~primary active transmembrane transporter activity,GO:0015405~P-P-bond-hydrolysis-driven transmembrane transporter activity,GO:0015450~P-P-bond-hydrolysis-driven protein transmembrane transporter activity,GO:0022884~macromolecule transmembrane transporter activity,	GO:0006886~intracellular protein transport,GO:0008104~protein localization,GO:0015031~protein transport,GO:0034613~cellular protein localization,GO:0045184~establishment of protein localization,GO:0046907~intracellular transport,GO:0055085~transmembrane transport,GO:0065002~intracellular protein transmembrane transport,GO:0070727~cellular macromolecule localization,	GO:0009507~chloroplast,GO:0009536~plastid,GO:0016021~integral to membrane,GO:0031224~intrinsic to membrane,
115450080	Cell division inhibitor-like	5.44503		GO:0051301~cell division,
115454593	Os03g0679700	5.44503		GO:0006766~vitamin metabolic process,GO:0006767~water-soluble vitamin metabolic process,GO:0006772~thiamin metabolic process,GO:0006790~sulfur metabolic process,GO:0009110~vitamin biosynthetic process,GO:0009228~thiamin biosynthetic process,GO:0018130~heterocycle biosynthetic process,GO:0019438~aromatic compound biosynthetic process,GO:0042364~water-soluble vitamin biosynthetic process,GO:0042723…	GO:0005739~mitochondrion,
115465942	Ferredoxin--NADP reductase, leaf isozyme, chloroplastic	5.44503	GO:0000166~nucleotide binding,GO:0001882~nucleoside binding,GO:0001883~purine nucleoside binding,GO:0004324~ferredoxin-NADP+ reductase activity,GO:0008937~ferredoxin reductase activity,GO:0009055~electron carrier activity,GO:0016730~oxidoreductase activity, acting on iron-sulfur proteins as donors,GO:0016731~oxidoreductase activity, acting on iron-sulfur proteins as donors, NAD or NADP as accepto…	GO:0006091~generation of precursor metabolites and energy,GO:0015979~photosynthesis,GO:0022900~electron transport chain,GO:0055114~oxidation reduction,	GO:0009507~chloroplast,GO:0009532~plastid stroma,GO:0009536~plastid,GO:0009570~chloroplast stroma,GO:0009579~thylakoid,GO:0031090~organelle membrane,GO:0034357~photosynthetic membrane,GO:0042651~thylakoid membrane,GO:0044434~chloroplast part,GO:0044435~plastid part,GO:0044436~thylakoid part,
115477837	Superoxide dismutase [Cu-Zn], chloroplastic	5.44503	GO:0004784~superoxide dismutase activity,GO:0005507~copper ion binding,GO:0008270~zinc ion binding,GO:0016209~antioxidant activity,GO:0016721~oxidoreductase activity, acting on superoxide radicals as acceptor,GO:0043167~ion binding,GO:0043169~cation binding,GO:0046872~metal ion binding,GO:0046914~transition metal ion binding,	GO:0006800~oxygen and reactive oxygen species metabolic process,GO:0006801~superoxide metabolic process,GO:0055114~oxidation reduction,	GO:0009507~chloroplast,GO:0009536~plastid,
115470791	Os07g0171100 protein	5.34564
115477483	Glutamate-1-semialdehyde 2,1-aminomutase, chloroplastic	5.34564	GO:0008483~transaminase activity,GO:0016769~transferase activity, transferring nitrogenous groups,GO:0016866~intramolecular transferase activity,GO:0016869~intramolecular transferase activity, transferring amino groups,GO:0019842~vitamin binding,GO:0030170~pyridoxal phosphate binding,GO:0042286~glutamate-1-semialdehyde 2,1-aminomutase activity,GO:0048037~cofactor binding,GO:0070279~vitamin B6 bin…	GO:0006778~porphyrin metabolic process,GO:0006779~porphyrin biosynthetic process,GO:0015994~chlorophyll metabolic process,GO:0015995~chlorophyll biosynthetic process,GO:0018130~heterocycle biosynthetic process,GO:0033013~tetrapyrrole metabolic process,GO:0033014~tetrapyrrole biosynthetic process,GO:0042440~pigment metabolic process,GO:0044271~nitrogen compound biosynthetic process,GO:0046148~pigm…	GO:0009507~chloroplast,GO:0009536~plastid,
115487538	AMP-binding enzyme family protein, expressed	5.34564
115454153	SEC1 family transport protein SLY1	5.29663		GO:0006887~exocytosis,GO:0006904~vesicle docking during exocytosis,GO:0008104~protein localization,GO:0015031~protein transport,GO:0016192~vesicle-mediated transport,GO:0022406~membrane docking,GO:0032940~secretion by cell,GO:0045184~establishment of protein localization,GO:0046903~secretion,GO:0048278~vesicle docking,	GO:0005739~mitochondrion,
115477891	Os08g0566400 protein	5.29663	GO:0004747~ribokinase activity,GO:0019200~carbohydrate kinase activity,	GO:0005996~monosaccharide metabolic process,GO:0006014~D-ribose metabolic process,GO:0019321~pentose metabolic process,
115485049	GUN4, putative	5.29663			GO:0009536~plastid,
115446541	2-Cys peroxiredoxin BAS1, chloroplastic	5.24807	GO:0004601~peroxidase activity,GO:0016209~antioxidant activity,GO:0016684~oxidoreductase activity, acting on peroxide as acceptor,GO:0051920~peroxiredoxin activity,	GO:0019725~cellular homeostasis,GO:0042592~homeostatic process,GO:0045454~cell redox homeostasis,GO:0055114~oxidation reduction,	GO:0009507~chloroplast,GO:0009536~plastid,
115476972	Os08g0484500 protein	5.24807	GO:0003849~3-deoxy-7-phosphoheptulonate synthase activity,GO:0016765~transferase activity, transferring alkyl or aryl (other than methyl) groups,	GO:0008652~cellular amino acid biosynthetic process,GO:0009072~aromatic amino acid family metabolic process,GO:0009073~aromatic amino acid family biosynthetic process,GO:0009309~amine biosynthetic process,GO:0016053~organic acid biosynthetic process,GO:0019438~aromatic compound biosynthetic process,GO:0043648~dicarboxylic acid metabolic process,GO:0044271~nitrogen compound biosynthetic process,GO…
115463723	Os05g0395000 protein	5.15229
115474525	Os08g0117100 protein	5.10505	GO:0000166~nucleotide binding,
115448701	Os02g0750100 protein	5.05825	GO:0015077~monovalent inorganic cation transmembrane transporter activity,GO:0015078~hydrogen ion transmembrane transporter activity,GO:0015399~primary active transmembrane transporter activity,GO:0015405~P-P-bond-hydrolysis-driven transmembrane transporter activity,GO:0016820~hydrolase activity, acting on acid anhydrides, catalyzing transmembrane movement of substances,GO:0016887~ATPase activity…	GO:0006091~generation of precursor metabolites and energy,GO:0006119~oxidative phosphorylation,GO:0006163~purine nucleotide metabolic process,GO:0006164~purine nucleotide biosynthetic process,GO:0006754~ATP biosynthetic process,GO:0006793~phosphorus metabolic process,GO:0006796~phosphate metabolic process,GO:0006811~ion transport,GO:0006812~cation transport,GO:0006818~hydrogen transport,GO:000914…	GO:0016469~proton-transporting two-sector ATPase complex,GO:0033178~proton-transporting two-sector ATPase complex, catalytic domain,GO:0045259~proton-transporting ATP synthase complex,GO:0045261~proton-transporting ATP synthase complex, catalytic core F(1),
115455473	WRKY DNA binding domain containing protein	5.05825	GO:0003677~DNA binding,GO:0003700~transcription factor activity,GO:0030528~transcription regulator activity,GO:0043565~sequence-specific DNA binding,	GO:0006350~transcription,GO:0006355~regulation of transcription, DNA-dependent,GO:0045449~regulation of transcription,GO:0051252~regulation of RNA metabolic process,	GO:0009536~plastid,
115477461	Moco containing protein	5.05825	GO:0009055~electron carrier activity,GO:0030151~molybdenum ion binding,GO:0043167~ion binding,GO:0043169~cation binding,GO:0046872~metal ion binding,GO:0046914~transition metal ion binding,	GO:0055114~oxidation reduction,
115482950	Aldo/keto reductase family protein, putative, expressed	5.05825		GO:0055114~oxidation reduction,	GO:0009536~plastid,
115434516	Triosephosphate isomerase, cytosolic	5.01187	GO:0004807~triose-phosphate isomerase activity,GO:0016860~intramolecular oxidoreductase activity,GO:0016861~intramolecular oxidoreductase activity, interconverting aldoses and ketoses,	GO:0005996~monosaccharide metabolic process,GO:0006006~glucose metabolic process,GO:0006007~glucose catabolic process,GO:0006090~pyruvate metabolic process,GO:0006091~generation of precursor metabolites and energy,GO:0006094~gluconeogenesis,GO:0006096~glycolysis,GO:0006098~pentose-phosphate shunt,GO:0006631~fatty acid metabolic process,GO:0006633~fatty acid biosynthetic process,GO:0006732~coenzym…
115473201	Os07g0601000 protein	5.01187	GO:0048037~cofactor binding,GO:0050662~coenzyme binding,
115452897	Uroporphyrinogen decarboxylase 2, chloroplastic	4.96592	GO:0004853~uroporphyrinogen decarboxylase activity,GO:0016831~carboxy-lyase activity,	GO:0006778~porphyrin metabolic process,GO:0006779~porphyrin biosynthetic process,GO:0015994~chlorophyll metabolic process,GO:0015995~chlorophyll biosynthetic process,GO:0018130~heterocycle biosynthetic process,GO:0033013~tetrapyrrole metabolic process,GO:0033014~tetrapyrrole biosynthetic process,GO:0042440~pigment metabolic process,GO:0044271~nitrogen compound biosynthetic process,GO:0046148~pigm…	GO:0009507~chloroplast,GO:0009536~plastid,
115462281	Os05g0164100 protein	4.96592	GO:0000166~nucleotide binding,GO:0001882~nucleoside binding,GO:0001883~purine nucleoside binding,GO:0003873~6-phosphofructo-2-kinase activity,GO:0005524~ATP binding,GO:0008443~phosphofructokinase activity,GO:0017076~purine nucleotide binding,GO:0019200~carbohydrate kinase activity,GO:0030246~carbohydrate binding,GO:0030554~adenyl nucleotide binding,GO:0032553~ribonucleotide binding,GO:0032555~pur…	GO:0005996~monosaccharide metabolic process,GO:0006000~fructose metabolic process,GO:0006003~fructose 2,6-bisphosphate metabolic process,GO:0019318~hexose metabolic process,
115463679	Os05g0390100 protein	4.9204	GO:0000166~nucleotide binding,GO:0003924~GTPase activity,GO:0005525~GTP binding,GO:0017076~purine nucleotide binding,GO:0019001~guanyl nucleotide binding,GO:0032553~ribonucleotide binding,GO:0032555~purine ribonucleotide binding,GO:0032561~guanyl ribonucleotide binding,
115471975	Os07g0464600 protein	4.9204	GO:0000166~nucleotide binding,GO:0001882~nucleoside binding,GO:0001883~purine nucleoside binding,GO:0005524~ATP binding,GO:0015399~primary active transmembrane transporter activity,GO:0015405~P-P-bond-hydrolysis-driven transmembrane transporter activity,GO:0016820~hydrolase activity, acting on acid anhydrides, catalyzing transmembrane movement of substances,GO:0016887~ATPase activity,GO:0017076~p…		GO:0016021~integral to membrane,GO:0031224~intrinsic to membrane,
115454109	Os03g0611200 protein	4.87528		GO:0055114~oxidation reduction,
115472009	Os07g0470700 protein	4.87528	GO:0005198~structural molecule activity,		GO:0009536~plastid,
115444489	Os02g0169900 protein	4.83059	GO:0004437~inositol or phosphatidylinositol phosphatase activity,GO:0016791~phosphatase activity,
115479643	Glucose-6-phosphate isomerase	4.83059	GO:0004347~glucose-6-phosphate isomerase activity,GO:0016860~intramolecular oxidoreductase activity,GO:0016861~intramolecular oxidoreductase activity, interconverting aldoses and ketoses,	GO:0005996~monosaccharide metabolic process,GO:0006006~glucose metabolic process,GO:0006007~glucose catabolic process,GO:0006090~pyruvate metabolic process,GO:0006091~generation of precursor metabolites and energy,GO:0006094~gluconeogenesis,GO:0006096~glycolysis,GO:0016051~carbohydrate biosynthetic process,GO:0016052~carbohydrate catabolic process,GO:0019318~hexose metabolic process,GO:0019319~he…
115489150	60S ribosomal protein L2, putative, expressed	4.83059	GO:0003735~structural constituent of ribosome,GO:0005198~structural molecule activity,	GO:0006412~translation,	GO:0005739~mitochondrion,GO:0005840~ribosome,GO:0030529~ribonucleoprotein complex,GO:0043228~non-membrane-bounded organelle,GO:0043232~intracellular non-membrane-bounded organelle,
115436038	Protoporphyrinogen oxidase, chloroplastic	4.7863	GO:0004729~oxygen-dependent protoporphyrinogen oxidase activity,GO:0009055~electron carrier activity,GO:0016634~oxidoreductase activity, acting on the CH-CH group of donors, oxygen as acceptor,GO:0070818~protoporphyrinogen oxidase activity,	GO:0006778~porphyrin metabolic process,GO:0006779~porphyrin biosynthetic process,GO:0006783~heme biosynthetic process,GO:0015994~chlorophyll metabolic process,GO:0015995~chlorophyll biosynthetic process,GO:0018130~heterocycle biosynthetic process,GO:0033013~tetrapyrrole metabolic process,GO:0033014~tetrapyrrole biosynthetic process,GO:0042168~heme metabolic process,GO:0042440~pigment metabolic pr…	GO:0009507~chloroplast,GO:0009536~plastid,
115450329	Peroxisomal membrane protein 11-1	4.7863		GO:0007031~peroxisome organization,GO:0016559~peroxisome fission,GO:0048285~organelle fission,	GO:0005777~peroxisome,GO:0005778~peroxisomal membrane,GO:0016021~integral to membrane,GO:0031090~organelle membrane,GO:0031224~intrinsic to membrane,GO:0031903~microbody membrane,GO:0042579~microbody,GO:0044438~microbody part,GO:0044439~peroxisomal part,
115467746	Os06g0308000 protein	4.7863		GO:0006457~protein folding,GO:0008104~protein localization,GO:0015031~protein transport,GO:0045184~establishment of protein localization,
115480159	Glyoxalase II	4.7863	GO:0008270~zinc ion binding,GO:0043167~ion binding,GO:0043169~cation binding,GO:0046872~metal ion binding,GO:0046914~transition metal ion binding,
115448191	Os02g0707100 protein	4.74242	GO:0000166~nucleotide binding,GO:0001882~nucleoside binding,GO:0001883~purine nucleoside binding,GO:0009055~electron carrier activity,GO:0017076~purine nucleotide binding,GO:0030554~adenyl nucleotide binding,GO:0048037~cofactor binding,GO:0050660~FAD binding,GO:0050662~coenzyme binding,
115448437	Os02g0728100 protein	4.74242	GO:0008233~peptidase activity,	GO:0006465~signal peptide processing,GO:0006508~proteolysis,GO:0006518~peptide metabolic process,GO:0016485~protein processing,GO:0051604~protein maturation,GO:0051605~protein maturation by peptide bond cleavage,	GO:0016021~integral to membrane,GO:0031224~intrinsic to membrane,
115472829	Putative peptidyl-prolycis-trans isomerase protein	4.74242	GO:0003755~peptidyl-prolyl cis-trans isomerase activity,GO:0016859~cis-trans isomerase activity,	GO:0006457~protein folding,
115486501	Os11g0657100 protein	4.74242	GO:0003747~translation release factor activity,GO:0008079~translation termination factor activity,GO:0008135~translation factor activity, nucleic acid binding,GO:0016149~translation release factor activity, codon specific,	GO:0006412~translation,GO:0006415~translational termination,GO:0022411~cellular component disassembly,GO:0032984~macromolecular complex disassembly,GO:0034621~cellular macromolecular complex subunit organization,GO:0034623~cellular macromolecular complex disassembly,GO:0043241~protein complex disassembly,GO:0043624~cellular protein complex disassembly,GO:0043933~macromolecular complex subunit org…	GO:0009536~plastid,
115476618	Glyceraldehyde-3-phosphate dehydrogenase	4.69894		GO:0055114~oxidation reduction,
115441871	Acyl-[acyl-carrier-protein] desaturase 2, chloroplastic	4.61318	GO:0016717~oxidoreductase activity, acting on paired donors, with oxidation of a pair of donors resulting in the reduction of molecular oxygen to two molecules of water,GO:0043167~ion binding,GO:0043169~cation binding,GO:0045300~acyl-[acyl-carrier-protein] desaturase activity,GO:0046872~metal ion binding,GO:0046914~transition metal ion binding,	GO:0006631~fatty acid metabolic process,GO:0055114~oxidation reduction,	GO:0005739~mitochondrion,
115472151	Peptidyl-prolyl cis-trans isomerase	4.57088	GO:0003755~peptidyl-prolyl cis-trans isomerase activity,GO:0016859~cis-trans isomerase activity,	GO:0006457~protein folding,
115453029	Divinyl chlorophyllide a 8-vinyl-reductase, chloroplastic	4.52898	GO:0016564~transcription repressor activity,GO:0030528~transcription regulator activity,	GO:0006808~regulation of nitrogen utilization,	GO:0009536~plastid,
115460338	Os04g0602100 protein	4.52898	GO:0004601~peroxidase activity,GO:0005506~iron ion binding,GO:0016209~antioxidant activity,GO:0016684~oxidoreductase activity, acting on peroxide as acceptor,GO:0020037~heme binding,GO:0043167~ion binding,GO:0043169~cation binding,GO:0046872~metal ion binding,GO:0046906~tetrapyrrole binding,GO:0046914~transition metal ion binding,	GO:0006979~response to oxidative stress,GO:0055114~oxidation reduction,	GO:0009536~plastid,
115484543	Probable NAD kinase 2, chloroplastic	4.52898	GO:0000166~nucleotide binding,GO:0001882~nucleoside binding,GO:0001883~purine nucleoside binding,GO:0003951~NAD+ kinase activity,GO:0005516~calmodulin binding,GO:0005524~ATP binding,GO:0017076~purine nucleotide binding,GO:0030554~adenyl nucleotide binding,GO:0032553~ribonucleotide binding,GO:0032555~purine ribonucleotide binding,GO:0032559~adenyl ribonucleotide binding,		GO:0005739~mitochondrion,GO:0009507~chloroplast,GO:0009536~plastid,
50233964		4.48745	GO:0003735~structural constituent of ribosome,GO:0005198~structural molecule activity,	GO:0006412~translation,	GO:0005840~ribosome,GO:0009507~chloroplast,GO:0009536~plastid,GO:0015935~small ribosomal subunit,GO:0030529~ribonucleoprotein complex,GO:0033279~ribosomal subunit,GO:0043228~non-membrane-bounded organelle,GO:0043232~intracellular non-membrane-bounded organelle,
115434044	1-deoxy-D-xylulose 5-phosphate reductoisomerase, chloroplastic	4.48745	GO:0030604~1-deoxy-D-xylulose-5-phosphate reductoisomerase activity,GO:0043167~ion binding,GO:0043169~cation binding,GO:0046872~metal ion binding,	GO:0006720~isoprenoid metabolic process,GO:0008299~isoprenoid biosynthetic process,GO:0008610~lipid biosynthetic process,GO:0055114~oxidation reduction,	GO:0009507~chloroplast,GO:0009536~plastid,
115449677	Os02g0818000 protein	4.48745
115457638	OSJNBa0023J03.8 protein	4.48745	GO:0004751~ribose-5-phosphate isomerase activity,GO:0016860~intramolecular oxidoreductase activity,GO:0016861~intramolecular oxidoreductase activity, interconverting aldoses and ketoses,	GO:0005996~monosaccharide metabolic process,GO:0006006~glucose metabolic process,GO:0006007~glucose catabolic process,GO:0006098~pentose-phosphate shunt,GO:0006732~coenzyme metabolic process,GO:0006733~oxidoreduction coenzyme metabolic process,GO:0006739~NADP metabolic process,GO:0006769~nicotinamide metabolic process,GO:0009052~pentose-phosphate shunt, non-oxidative branch,GO:0009820~alkaloid me…
115477793	Os08g0558200 protein	4.48745	GO:0009055~electron carrier activity,GO:0015035~protein disulfide oxidoreductase activity,GO:0015036~disulfide oxidoreductase activity,GO:0016667~oxidoreductase activity, acting on sulfur group of donors,	GO:0019725~cellular homeostasis,GO:0042592~homeostatic process,GO:0045454~cell redox homeostasis,
115486133	Harpin binding protein 1, putative, expressed	4.48745	GO:0005198~structural molecule activity,		GO:0009536~plastid,
115450909	Expressed protein	4.44631			GO:0009536~plastid,
115440559	Os01g0805300 protein	4.40555	GO:0005509~calcium ion binding,GO:0043167~ion binding,GO:0043169~cation binding,GO:0046872~metal ion binding,	GO:0015979~photosynthesis,	GO:0009521~photosystem,GO:0009523~photosystem II,GO:0009579~thylakoid,GO:0009654~oxygen evolving complex,GO:0019898~extrinsic to membrane,GO:0034357~photosynthetic membrane,GO:0044436~thylakoid part,
115454841	Os03g0704100 protein	4.40555	GO:0005198~structural molecule activity,
115455167	Glucose-1-phosphate adenylyltransferase	4.40555	GO:0008878~glucose-1-phosphate adenylyltransferase activity,GO:0016779~nucleotidyltransferase activity,GO:0070566~adenylyltransferase activity,	GO:0000271~polysaccharide biosynthetic process,GO:0005976~polysaccharide metabolic process,GO:0005977~glycogen metabolic process,GO:0005978~glycogen biosynthetic process,GO:0005996~monosaccharide metabolic process,GO:0006006~glucose metabolic process,GO:0006073~cellular glucan metabolic process,GO:0006091~generation of precursor metabolites and energy,GO:0006112~energy reserve metabolic process,G…	GO:0009507~chloroplast,GO:0009536~plastid,
115456699	Os03g0856500 protein	4.40555			GO:0005840~ribosome,GO:0030529~ribonucleoprotein complex,GO:0043228~non-membrane-bounded organelle,GO:0043232~intracellular non-membrane-bounded organelle,
115471993	Os07g0468100 protein	4.40555
115436084	Class III peroxidase 11	4.36516	GO:0004601~peroxidase activity,GO:0005506~iron ion binding,GO:0005509~calcium ion binding,GO:0009055~electron carrier activity,GO:0016209~antioxidant activity,GO:0016684~oxidoreductase activity, acting on peroxide as acceptor,GO:0020037~heme binding,GO:0043167~ion binding,GO:0043169~cation binding,GO:0046872~metal ion binding,GO:0046906~tetrapyrrole binding,GO:0046914~transition metal ion binding,	GO:0006979~response to oxidative stress,GO:0055114~oxidation reduction,
115473833	Thioredoxin reductase NTRC	4.36516	GO:0000166~nucleotide binding,GO:0001882~nucleoside binding,GO:0001883~purine nucleoside binding,GO:0004791~thioredoxin-disulfide reductase activity,GO:0009055~electron carrier activity,GO:0016209~antioxidant activity,GO:0016651~oxidoreductase activity, acting on NADH or NADPH,GO:0016667~oxidoreductase activity, acting on sulfur group of donors,GO:0016668~oxidoreductase activity, acting on sulfur…	GO:0000302~response to reactive oxygen species,GO:0000303~response to superoxide,GO:0000305~response to oxygen radical,GO:0006800~oxygen and reactive oxygen species metabolic process,GO:0006801~superoxide metabolic process,GO:0006979~response to oxidative stress,GO:0010035~response to inorganic substance,GO:0019430~removal of superoxide radicals,GO:0019725~cellular homeostasis,GO:0033554~cellular…
115443657	Os02g0103800 protein	4.32514	GO:0000166~nucleotide binding,GO:0001882~nucleoside binding,GO:0001883~purine nucleoside binding,GO:0004324~ferredoxin-NADP+ reductase activity,GO:0008937~ferredoxin reductase activity,GO:0009055~electron carrier activity,GO:0016730~oxidoreductase activity, acting on iron-sulfur proteins as donors,GO:0016731~oxidoreductase activity, acting on iron-sulfur proteins as donors, NAD or NADP as accepto…	GO:0055114~oxidation reduction,	GO:0009579~thylakoid,GO:0031090~organelle membrane,GO:0034357~photosynthetic membrane,GO:0042651~thylakoid membrane,GO:0044436~thylakoid part,
115455773	Peroxisomal (S)-2-hydroxy-acid oxidase GLO1	4.2462	GO:0000166~nucleotide binding,GO:0009055~electron carrier activity,GO:0010181~FMN binding,GO:0048037~cofactor binding,GO:0050662~coenzyme binding,
115450117	(RAP Annotation release2) Formyltetrahydrofolate deformylase family protein	4.20727	GO:0004372~glycine hydroxymethyltransferase activity,GO:0008864~formyltetrahydrofolate deformylase activity,GO:0016811~hydrolase activity, acting on carbon-nitrogen (but not peptide) bonds, in linear amides,	GO:0006163~purine nucleotide metabolic process,GO:0006164~purine nucleotide biosynthetic process,GO:0006188~IMP biosynthetic process,GO:0006189~'de novo' IMP biosynthetic process,GO:0009123~nucleoside monophosphate metabolic process,GO:0009124~nucleoside monophosphate biosynthetic process,GO:0009126~purine nucleoside monophosphate metabolic process,GO:0009127~purine nucleoside monophosphate biosy…	GO:0005739~mitochondrion,
115447129	Os02g0600200 protein	4.16869
115438779	Peptide deformylase 1B, chloroplastic	4.13048	GO:0005506~iron ion binding,GO:0016811~hydrolase activity, acting on carbon-nitrogen (but not peptide) bonds, in linear amides,GO:0042586~peptide deformylase activity,GO:0043167~ion binding,GO:0043169~cation binding,GO:0046872~metal ion binding,GO:0046914~transition metal ion binding,	GO:0006412~translation,	GO:0005739~mitochondrion,GO:0009507~chloroplast,GO:0009532~plastid stroma,GO:0009536~plastid,GO:0009570~chloroplast stroma,GO:0044434~chloroplast part,GO:0044435~plastid part,
115439937	Os01g0749400 protein	4.09261		GO:0005984~disaccharide metabolic process,GO:0005991~trehalose metabolic process,GO:0005992~trehalose biosynthetic process,GO:0009311~oligosaccharide metabolic process,GO:0009312~oligosaccharide biosynthetic process,GO:0016051~carbohydrate biosynthetic process,GO:0016137~glycoside metabolic process,GO:0016138~glycoside biosynthetic process,GO:0034637~cellular carbohydrate biosynthetic process,GO:…
115452321	Os03g0284400 protein	4.09261		GO:0022613~ribonucleoprotein complex biogenesis,GO:0042254~ribosome biogenesis,	GO:0005840~ribosome,GO:0009536~plastid,GO:0030529~ribonucleoprotein complex,GO:0043228~non-membrane-bounded organelle,GO:0043232~intracellular non-membrane-bounded organelle,
115458542	Os04g0439900 protein	4.05509			GO:0009536~plastid,
115460396	OSJNBa0035M09.5 protein	4.05509
115446113	Os02g0473000 protein	3.94457	GO:0000166~nucleotide binding,GO:0008703~5-amino-6-(5-phosphoribosylamino)uracil reductase activity,GO:0008835~diaminohydroxyphosphoribosylaminopyrimidine deaminase activity,GO:0016814~hydrolase activity, acting on carbon-nitrogen (but not peptide) bonds, in cyclic amidines,GO:0019239~deaminase activity,GO:0048037~cofactor binding,GO:0050661~NADP or NADPH binding,GO:0050662~coenzyme binding,	GO:0006766~vitamin metabolic process,GO:0006767~water-soluble vitamin metabolic process,GO:0006771~riboflavin metabolic process,GO:0009110~vitamin biosynthetic process,GO:0009231~riboflavin biosynthetic process,GO:0042364~water-soluble vitamin biosynthetic process,GO:0042726~riboflavin and derivative metabolic process,GO:0042727~riboflavin and derivative biosynthetic process,GO:0044271~nitrogen c…
115448405	Os02g0725200 protein	3.94457	GO:0030785~[ribulose-bisphosphate carboxylase]-lysine N-methyltransferase activity,		GO:0009507~chloroplast,GO:0009536~plastid,
115458788	OSJNBa0072F16.12 protein	3.94457	GO:0003735~structural constituent of ribosome,GO:0005198~structural molecule activity,	GO:0006412~translation,	GO:0005840~ribosome,GO:0009536~plastid,GO:0030529~ribonucleoprotein complex,GO:0043228~non-membrane-bounded organelle,GO:0043232~intracellular non-membrane-bounded organelle,
115484125	L-galactono-1,4-lactone dehydrogenase 1, mitochondrial	3.94457	GO:0000166~nucleotide binding,GO:0001882~nucleoside binding,GO:0001883~purine nucleoside binding,GO:0003885~D-arabinono-1,4-lactone oxidase activity,GO:0016632~oxidoreductase activity, acting on the CH-CH group of donors, cytochrome as acceptor,GO:0016633~galactonolactone dehydrogenase activity,GO:0016899~oxidoreductase activity, acting on the CH-OH group of donors, oxygen as acceptor,GO:0017076~…	GO:0055114~oxidation reduction,	GO:0005739~mitochondrion,GO:0016021~integral to membrane,GO:0031224~intrinsic to membrane,
115436320	Dihydrolipoyl dehydrogenase	3.90841	GO:0000166~nucleotide binding,GO:0001882~nucleoside binding,GO:0001883~purine nucleoside binding,GO:0004148~dihydrolipoyl dehydrogenase activity,GO:0009055~electron carrier activity,GO:0016651~oxidoreductase activity, acting on NADH or NADPH,GO:0016667~oxidoreductase activity, acting on sulfur group of donors,GO:0016668~oxidoreductase activity, acting on sulfur group of donors, NAD or NADP as acc…	GO:0019725~cellular homeostasis,GO:0042592~homeostatic process,GO:0045454~cell redox homeostasis,GO:0055114~oxidation reduction,
115472303	Probable 5'-adenylylsulfate reductase 1, chloroplastic	3.90841	GO:0016667~oxidoreductase activity, acting on sulfur group of donors,GO:0016671~oxidoreductase activity, acting on sulfur group of donors, disulfide as acceptor,	GO:0006790~sulfur metabolic process,GO:0019419~sulfate reduction,GO:0019725~cellular homeostasis,GO:0042592~homeostatic process,GO:0045454~cell redox homeostasis,GO:0055114~oxidation reduction,
115450427	50S ribosomal protein L5, chloroplastic	3.87258	GO:0003723~RNA binding,GO:0003735~structural constituent of ribosome,GO:0005198~structural molecule activity,GO:0019843~rRNA binding,	GO:0006412~translation,	GO:0005840~ribosome,GO:0009507~chloroplast,GO:0009536~plastid,GO:0030529~ribonucleoprotein complex,GO:0043228~non-membrane-bounded organelle,GO:0043232~intracellular non-membrane-bounded organelle,
115447561	Os02g0643500 protein	3.83707
115448755	Os02g0754700 protein	3.83707	GO:0000166~nucleotide binding,GO:0001882~nucleoside binding,GO:0001883~purine nucleoside binding,GO:0004812~aminoacyl-tRNA ligase activity,GO:0004821~histidine-tRNA ligase activity,GO:0005524~ATP binding,GO:0016875~ligase activity, forming carbon-oxygen bonds,GO:0016876~ligase activity, forming aminoacyl-tRNA and related compounds,GO:0017076~purine nucleotide binding,GO:0030554~adenyl nucleotide …	GO:0006399~tRNA metabolic process,GO:0006412~translation,GO:0006418~tRNA aminoacylation for protein translation,GO:0006427~histidyl-tRNA aminoacylation,GO:0034660~ncRNA metabolic process,GO:0043038~amino acid activation,GO:0043039~tRNA aminoacylation,
115460220	OSJNBa0086O06.22 protein	3.83707	GO:0000166~nucleotide binding,
115460666	Os04g0624600 protein	3.83707	GO:0009011~starch synthase activity,GO:0046527~glucosyltransferase activity,	GO:0000271~polysaccharide biosynthetic process,GO:0005976~polysaccharide metabolic process,GO:0006073~cellular glucan metabolic process,GO:0009250~glucan biosynthetic process,GO:0016051~carbohydrate biosynthetic process,GO:0033692~cellular polysaccharide biosynthetic process,GO:0034637~cellular carbohydrate biosynthetic process,GO:0044042~glucan metabolic process,GO:0044264~cellular polysaccharid…	GO:0009536~plastid,
115488160	60 kDa chaperonin alpha subunit	3.83707	GO:0000166~nucleotide binding,GO:0001882~nucleoside binding,GO:0001883~purine nucleoside binding,GO:0005524~ATP binding,GO:0017076~purine nucleotide binding,GO:0030554~adenyl nucleotide binding,GO:0032553~ribonucleotide binding,GO:0032555~purine ribonucleotide binding,GO:0032559~adenyl ribonucleotide binding,	GO:0006457~protein folding,	GO:0009536~plastid,
115439157	Two pore calcium channel protein 1	3.80189	GO:0005216~ion channel activity,GO:0005244~voltage-gated ion channel activity,GO:0005261~cation channel activity,GO:0005262~calcium channel activity,GO:0005509~calcium ion binding,GO:0015267~channel activity,GO:0022803~passive transmembrane transporter activity,GO:0022832~voltage-gated channel activity,GO:0022836~gated channel activity,GO:0022838~substrate specific channel activity,GO:0043167~ion…	GO:0006811~ion transport,GO:0006812~cation transport,GO:0006816~calcium ion transport,GO:0006952~defense response,GO:0015674~di-, tri-valent inorganic cation transport,GO:0030001~metal ion transport,	GO:0016021~integral to membrane,GO:0031224~intrinsic to membrane,
115445869	Os02g0328300 protein	3.80189	GO:0009055~electron carrier activity,
115446997	Os02g0589000 protein	3.80189	GO:0004607~phosphatidylcholine-sterol O-acyltransferase activity,GO:0008374~O-acyltransferase activity,
115458648	OSJNBa0064H22.12 protein	3.80189
115467636	Os06g0289900 protein	3.80189
115473507	Os07g0628700 protein	3.80189	GO:0000166~nucleotide binding,GO:0001882~nucleoside binding,GO:0001883~purine nucleoside binding,GO:0004672~protein kinase activity,GO:0004674~protein serine/threonine kinase activity,GO:0005524~ATP binding,GO:0017076~purine nucleotide binding,GO:0030554~adenyl nucleotide binding,GO:0032553~ribonucleotide binding,GO:0032555~purine ribonucleotide binding,GO:0032559~adenyl ribonucleotide binding,	GO:0006468~protein amino acid phosphorylation,GO:0006793~phosphorus metabolic process,GO:0006796~phosphate metabolic process,GO:0016310~phosphorylation,	GO:0016023~cytoplasmic membrane-bounded vesicle,GO:0031410~cytoplasmic vesicle,GO:0031982~vesicle,GO:0031988~membrane-bounded vesicle,
115488252	Phosphoglucan, water dikinase, chloroplastic	3.80189	GO:0000166~nucleotide binding,GO:0000287~magnesium ion binding,GO:0001882~nucleoside binding,GO:0001883~purine nucleoside binding,GO:0005524~ATP binding,GO:0016781~phosphotransferase activity, paired acceptors,GO:0017076~purine nucleotide binding,GO:0030246~carbohydrate binding,GO:0030554~adenyl nucleotide binding,GO:0032553~ribonucleotide binding,GO:0032555~purine ribonucleotide binding,GO:00325…	GO:0006793~phosphorus metabolic process,GO:0006796~phosphate metabolic process,GO:0016310~phosphorylation,	GO:0005739~mitochondrion,GO:0009507~chloroplast,GO:0009536~plastid,
115462253	Probable GTP diphosphokinase CRSH2, chloroplastic	3.76704	GO:0005509~calcium ion binding,GO:0043167~ion binding,GO:0043169~cation binding,GO:0046872~metal ion binding,	GO:0008617~guanosine metabolic process,GO:0009116~nucleoside metabolic process,GO:0009119~ribonucleoside metabolic process,GO:0015969~guanosine tetraphosphate metabolic process,GO:0033865~nucleoside bisphosphate metabolic process,GO:0042278~purine nucleoside metabolic process,GO:0046128~purine ribonucleoside metabolic process,
115435974	Magnesium-protoporphyrin IX monomethyl ester [oxidative] cyclase	3.7325	GO:0043167~ion binding,GO:0043169~cation binding,GO:0046872~metal ion binding,GO:0046914~transition metal ion binding,	GO:0006778~porphyrin metabolic process,GO:0006779~porphyrin biosynthetic process,GO:0015979~photosynthesis,GO:0015994~chlorophyll metabolic process,GO:0015995~chlorophyll biosynthetic process,GO:0018130~heterocycle biosynthetic process,GO:0033013~tetrapyrrole metabolic process,GO:0033014~tetrapyrrole biosynthetic process,GO:0042440~pigment metabolic process,GO:0044271~nitrogen compound biosynthet…
115459644	Os04g0535600 protein	3.69828			GO:0009536~plastid,
115466004	Os06g0114000 protein	3.66438	GO:0000166~nucleotide binding,GO:0001882~nucleoside binding,GO:0001883~purine nucleoside binding,GO:0005524~ATP binding,GO:0017076~purine nucleotide binding,GO:0030554~adenyl nucleotide binding,GO:0032553~ribonucleotide binding,GO:0032555~purine ribonucleotide binding,GO:0032559~adenyl ribonucleotide binding,	GO:0006457~protein folding,
115475740	Os08g0292600 protein	3.59749	GO:0003755~peptidyl-prolyl cis-trans isomerase activity,GO:0016859~cis-trans isomerase activity,	GO:0006457~protein folding,
115481356	Os10g0189100 protein	3.56451	GO:0000287~magnesium ion binding,GO:0016866~intramolecular transferase activity,GO:0016868~intramolecular transferase activity, phosphotransferases,GO:0043167~ion binding,GO:0043169~cation binding,GO:0046872~metal ion binding,		GO:0009536~plastid,
115435898	ATP-dependent Clp protease proteolytic subunit	3.53183	GO:0004175~endopeptidase activity,GO:0004252~serine-type endopeptidase activity,GO:0008233~peptidase activity,GO:0008236~serine-type peptidase activity,GO:0017171~serine hydrolase activity,GO:0070011~peptidase activity, acting on L-amino acid peptides,	GO:0006508~proteolysis,	GO:0009536~plastid,
115433984	Os01g0102600 protein	3.46737	GO:0000166~nucleotide binding,GO:0001882~nucleoside binding,GO:0001883~purine nucleoside binding,GO:0004765~shikimate kinase activity,GO:0005524~ATP binding,GO:0017076~purine nucleotide binding,GO:0030554~adenyl nucleotide binding,GO:0032553~ribonucleotide binding,GO:0032555~purine ribonucleotide binding,GO:0032559~adenyl ribonucleotide binding,		GO:0009536~plastid,
115451609	50S ribosomal protein L15, chloroplast, putative, expressed	3.46737	GO:0003735~structural constituent of ribosome,GO:0005198~structural molecule activity,	GO:0006412~translation,	GO:0005840~ribosome,GO:0009536~plastid,GO:0015934~large ribosomal subunit,GO:0030529~ribonucleoprotein complex,GO:0033279~ribosomal subunit,GO:0043228~non-membrane-bounded organelle,GO:0043232~intracellular non-membrane-bounded organelle,
115455133	4-hydroxy-3-methylbut-2-enyl diphosphate reductase, chloroplastic	3.46737		GO:0005996~monosaccharide metabolic process,GO:0006081~cellular aldehyde metabolic process,GO:0006090~pyruvate metabolic process,GO:0006644~phospholipid metabolic process,GO:0006720~isoprenoid metabolic process,GO:0008299~isoprenoid biosynthetic process,GO:0008610~lipid biosynthetic process,GO:0008654~phospholipid biosynthetic process,GO:0009240~isopentenyl diphosphate biosynthetic process,GO:001…
115469822	Delta-aminolevulinic acid dehydratase, chloroplastic	3.46737	GO:0000287~magnesium ion binding,GO:0004655~porphobilinogen synthase activity,GO:0016836~hydro-lyase activity,GO:0043167~ion binding,GO:0043169~cation binding,GO:0046872~metal ion binding,	GO:0006778~porphyrin metabolic process,GO:0006779~porphyrin biosynthetic process,GO:0015994~chlorophyll metabolic process,GO:0015995~chlorophyll biosynthetic process,GO:0018130~heterocycle biosynthetic process,GO:0033013~tetrapyrrole metabolic process,GO:0033014~tetrapyrrole biosynthetic process,GO:0042440~pigment metabolic process,GO:0044271~nitrogen compound biosynthetic process,GO:0046148~pigm…	GO:0009507~chloroplast,GO:0009536~plastid,
115480339	Deoxyribodipyrimidine photolyase family protein-like	3.46737	GO:0003913~DNA photolyase activity,	GO:0006259~DNA metabolic process,GO:0006281~DNA repair,GO:0006974~response to DNA damage stimulus,GO:0033554~cellular response to stress,
115482796	Glutamyl-tRNA reductase, chloroplastic	3.43558	GO:0000166~nucleotide binding,GO:0004764~shikimate 5-dehydrogenase activity,GO:0008883~glutamyl-tRNA reductase activity,GO:0016620~oxidoreductase activity, acting on the aldehyde or oxo group of donors, NAD or NADP as acceptor,GO:0048037~cofactor binding,GO:0050661~NADP or NADPH binding,GO:0050662~coenzyme binding,	GO:0006778~porphyrin metabolic process,GO:0006779~porphyrin biosynthetic process,GO:0015994~chlorophyll metabolic process,GO:0015995~chlorophyll biosynthetic process,GO:0018130~heterocycle biosynthetic process,GO:0033013~tetrapyrrole metabolic process,GO:0033014~tetrapyrrole biosynthetic process,GO:0042440~pigment metabolic process,GO:0044271~nitrogen compound biosynthetic process,GO:0046148~pigm…	GO:0009507~chloroplast,GO:0009536~plastid,
115465267	Os05g0549100 protein	3.37287	GO:0000166~nucleotide binding,GO:0001882~nucleoside binding,GO:0001883~purine nucleoside binding,GO:0004672~protein kinase activity,GO:0004674~protein serine/threonine kinase activity,GO:0004713~protein tyrosine kinase activity,GO:0005524~ATP binding,GO:0017076~purine nucleotide binding,GO:0030554~adenyl nucleotide binding,GO:0032553~ribonucleotide binding,GO:0032555~purine ribonucleotide binding…	GO:0006468~protein amino acid phosphorylation,GO:0006793~phosphorus metabolic process,GO:0006796~phosphate metabolic process,GO:0016310~phosphorylation,	GO:0009536~plastid,
115488968	Nucleoside diphosphate kinase	3.34195	GO:0000166~nucleotide binding,GO:0001882~nucleoside binding,GO:0001883~purine nucleoside binding,GO:0004550~nucleoside diphosphate kinase activity,GO:0005524~ATP binding,GO:0016776~phosphotransferase activity, phosphate group as acceptor,GO:0017076~purine nucleotide binding,GO:0019205~nucleobase, nucleoside, nucleotide kinase activity,GO:0030554~adenyl nucleotide binding,GO:0032553~ribonucleotide…	GO:0006163~purine nucleotide metabolic process,GO:0006164~purine nucleotide biosynthetic process,GO:0006183~GTP biosynthetic process,GO:0006213~pyrimidine nucleoside metabolic process,GO:0006220~pyrimidine nucleotide metabolic process,GO:0006221~pyrimidine nucleotide biosynthetic process,GO:0006228~UTP biosynthetic process,GO:0006241~CTP biosynthetic process,GO:0009116~nucleoside metabolic proces…	GO:0005739~mitochondrion,GO:0009536~plastid,
115450913	Glutathione reductase, chloroplast, putative, expressed	3.31131	GO:0000166~nucleotide binding,GO:0001882~nucleoside binding,GO:0001883~purine nucleoside binding,GO:0004362~glutathione-disulfide reductase activity,GO:0009055~electron carrier activity,GO:0015036~disulfide oxidoreductase activity,GO:0015037~peptide disulfide oxidoreductase activity,GO:0015038~glutathione disulfide oxidoreductase activity,GO:0016209~antioxidant activity,GO:0016651~oxidoreductase …	GO:0006518~peptide metabolic process,GO:0006575~cellular amino acid derivative metabolic process,GO:0006732~coenzyme metabolic process,GO:0006749~glutathione metabolic process,GO:0006790~sulfur metabolic process,GO:0019725~cellular homeostasis,GO:0042592~homeostatic process,GO:0045454~cell redox homeostasis,GO:0051186~cofactor metabolic process,GO:0055114~oxidation reduction,
115447245	Os02g0610800 protein	3.25087
115451893	Clp amino terminal domain containing protein, expressed	3.25087			GO:0009536~plastid,
115477687	L-ascorbate peroxidase	3.22107	GO:0004601~peroxidase activity,GO:0005506~iron ion binding,GO:0005509~calcium ion binding,GO:0016209~antioxidant activity,GO:0016684~oxidoreductase activity, acting on peroxide as acceptor,GO:0016688~L-ascorbate peroxidase activity,GO:0020037~heme binding,GO:0030955~potassium ion binding,GO:0031420~alkali metal ion binding,GO:0043167~ion binding,GO:0043169~cation binding,GO:0046872~metal ion bind…	GO:0000302~response to reactive oxygen species,GO:0006800~oxygen and reactive oxygen species metabolic process,GO:0006979~response to oxidative stress,GO:0010035~response to inorganic substance,GO:0033554~cellular response to stress,GO:0034599~cellular response to oxidative stress,GO:0034614~cellular response to reactive oxygen species,GO:0042542~response to hydrogen peroxide,GO:0042743~hydrogen …	GO:0009536~plastid,GO:0016021~integral to membrane,GO:0031224~intrinsic to membrane,
115450022	Oligopeptidase A-like	3.19154	GO:0004175~endopeptidase activity,GO:0004222~metalloendopeptidase activity,GO:0008233~peptidase activity,GO:0008237~metallopeptidase activity,GO:0008270~zinc ion binding,GO:0043167~ion binding,GO:0043169~cation binding,GO:0046872~metal ion binding,GO:0046914~transition metal ion binding,GO:0070011~peptidase activity, acting on L-amino acid peptides,	GO:0006508~proteolysis,
115461679	Os05g0110300 protein	3.16228	GO:0048037~cofactor binding,GO:0050662~coenzyme binding,
115468786	Os06g0597900 protein	3.16228
115433966	Os01g0101200 protein	3.13329	GO:0016791~phosphatase activity,GO:0043167~ion binding,GO:0043169~cation binding,GO:0043874~acireductone synthase activity,GO:0046872~metal ion binding,	GO:0000096~sulfur amino acid metabolic process,GO:0000097~sulfur amino acid biosynthetic process,GO:0006555~methionine metabolic process,GO:0006790~sulfur metabolic process,GO:0008652~cellular amino acid biosynthetic process,GO:0009066~aspartate family amino acid metabolic process,GO:0009067~aspartate family amino acid biosynthetic process,GO:0009086~methionine biosynthetic process,GO:0009309~ami…	GO:0009536~plastid,
115436564	Os01g0367100 protein	3.13329
115448713	Peptidyl-prolyl cis-trans isomerase	3.13329	GO:0003755~peptidyl-prolyl cis-trans isomerase activity,GO:0016859~cis-trans isomerase activity,	GO:0006457~protein folding,
115454773	Adenylosuccinate synthetase 2, chloroplastic	3.13329	GO:0000166~nucleotide binding,GO:0000287~magnesium ion binding,GO:0004019~adenylosuccinate synthase activity,GO:0005525~GTP binding,GO:0016879~ligase activity, forming carbon-nitrogen bonds,GO:0017076~purine nucleotide binding,GO:0019001~guanyl nucleotide binding,GO:0032553~ribonucleotide binding,GO:0032555~purine ribonucleotide binding,GO:0032561~guanyl ribonucleotide binding,GO:0043167~ion bind…	GO:0006163~purine nucleotide metabolic process,GO:0006164~purine nucleotide biosynthetic process,GO:0009165~nucleotide biosynthetic process,GO:0034404~nucleobase, nucleoside and nucleotide biosynthetic process,GO:0034654~nucleobase, nucleoside, nucleotide and nucleic acid biosynthetic process,GO:0044271~nitrogen compound biosynthetic process,
115486187	ABC transporter family protein, expressed	3.10456	GO:0000166~nucleotide binding,GO:0001882~nucleoside binding,GO:0001883~purine nucleoside binding,GO:0005524~ATP binding,GO:0016887~ATPase activity,GO:0017076~purine nucleotide binding,GO:0030554~adenyl nucleotide binding,GO:0032553~ribonucleotide binding,GO:0032555~purine ribonucleotide binding,GO:0032559~adenyl ribonucleotide binding,		GO:0009536~plastid,
115443785	Heat shock factor protein hsf8-like	3.0761	GO:0003723~RNA binding,
115451815	Os03g0240500 protein	3.04789	GO:0000166~nucleotide binding,GO:0005525~GTP binding,GO:0008320~protein transmembrane transporter activity,GO:0008565~protein transporter activity,GO:0015399~primary active transmembrane transporter activity,GO:0015405~P-P-bond-hydrolysis-driven transmembrane transporter activity,GO:0015450~P-P-bond-hydrolysis-driven protein transmembrane transporter activity,GO:0017076~purine nucleotide binding,…	GO:0006886~intracellular protein transport,GO:0008104~protein localization,GO:0015031~protein transport,GO:0034613~cellular protein localization,GO:0045184~establishment of protein localization,GO:0046907~intracellular transport,GO:0070727~cellular macromolecule localization,	GO:0009507~chloroplast,GO:0009526~plastid envelope,GO:0009527~plastid outer membrane,GO:0009536~plastid,GO:0009707~chloroplast outer membrane,GO:0009941~chloroplast envelope,GO:0019867~outer membrane,GO:0031090~organelle membrane,GO:0031967~organelle envelope,GO:0031968~organelle outer membrane,GO:0031969~chloroplast membrane,GO:0031975~envelope,GO:0042170~plastid membrane,GO:0044434~chloroplast …
115464251	Os05g0455700 protein	3.04789	GO:0004845~uracil phosphoribosyltransferase activity,GO:0016763~transferase activity, transferring pentosyl groups,	GO:0006206~pyrimidine base metabolic process,GO:0006223~uracil salvage,GO:0008655~pyrimidine salvage,GO:0009112~nucleobase metabolic process,GO:0009116~nucleoside metabolic process,GO:0019860~uracil metabolic process,GO:0034404~nucleobase, nucleoside and nucleotide biosynthetic process,GO:0034654~nucleobase, nucleoside, nucleotide and nucleic acid biosynthetic process,GO:0043094~cellular metaboli…
115443809	Os02g0117100 protein	3.01995
115468200	Os06g0498400 protein	3.01995	GO:0000166~nucleotide binding,GO:0001882~nucleoside binding,GO:0001883~purine nucleoside binding,GO:0005524~ATP binding,GO:0017076~purine nucleotide binding,GO:0030554~adenyl nucleotide binding,GO:0032553~ribonucleotide binding,GO:0032555~purine ribonucleotide binding,GO:0032559~adenyl ribonucleotide binding,	GO:0006793~phosphorus metabolic process,GO:0006796~phosphate metabolic process,GO:0016310~phosphorylation,	GO:0005739~mitochondrion,
115479433	Os09g0446800 protein	3.01995	GO:0000166~nucleotide binding,GO:0001882~nucleoside binding,GO:0001883~purine nucleoside binding,GO:0004329~formate-tetrahydrofolate ligase activity,GO:0005524~ATP binding,GO:0016879~ligase activity, forming carbon-nitrogen bonds,GO:0017076~purine nucleotide binding,GO:0030554~adenyl nucleotide binding,GO:0032553~ribonucleotide binding,GO:0032555~purine ribonucleotide binding,GO:0032559~adenyl ri…	GO:0006732~coenzyme metabolic process,GO:0006760~folic acid and derivative metabolic process,GO:0009108~coenzyme biosynthetic process,GO:0009396~folic acid and derivative biosynthetic process,GO:0051186~cofactor metabolic process,GO:0051188~cofactor biosynthetic process,	GO:0009536~plastid,
115451155	SAP-like protein	2.93765	GO:0000166~nucleotide binding,GO:0001882~nucleoside binding,GO:0001883~purine nucleoside binding,GO:0003677~DNA binding,GO:0003715~transcription termination factor activity,GO:0005524~ATP binding,GO:0015399~primary active transmembrane transporter activity,GO:0015405~P-P-bond-hydrolysis-driven transmembrane transporter activity,GO:0015662~ATPase activity, coupled to transmembrane movement of ions…	GO:0006163~purine nucleotide metabolic process,GO:0006164~purine nucleotide biosynthetic process,GO:0006350~transcription,GO:0006351~transcription, DNA-dependent,GO:0006353~transcription termination,GO:0006754~ATP biosynthetic process,GO:0009141~nucleoside triphosphate metabolic process,GO:0009142~nucleoside triphosphate biosynthetic process,GO:0009144~purine nucleoside triphosphate metabolic pro…
115452585	Probable glutamyl endopeptidase, chloroplastic	2.93765	GO:0004175~endopeptidase activity,GO:0004252~serine-type endopeptidase activity,GO:0008233~peptidase activity,GO:0008236~serine-type peptidase activity,GO:0017171~serine hydrolase activity,GO:0070011~peptidase activity, acting on L-amino acid peptides,	GO:0006508~proteolysis,
115456509	FAD dependent oxidoreductase family protein, expressed	2.93765			GO:0005739~mitochondrion,GO:0009536~plastid,
115457630	Phototropin-2	2.93765	GO:0000155~two-component sensor activity,GO:0000166~nucleotide binding,GO:0001882~nucleoside binding,GO:0001883~purine nucleoside binding,GO:0004672~protein kinase activity,GO:0004673~protein histidine kinase activity,GO:0004674~protein serine/threonine kinase activity,GO:0005524~ATP binding,GO:0016775~phosphotransferase activity, nitrogenous group as acceptor,GO:0017076~purine nucleotide binding…	GO:0000160~two-component signal transduction system (phosphorelay),GO:0006355~regulation of transcription, DNA-dependent,GO:0006468~protein amino acid phosphorylation,GO:0006793~phosphorus metabolic process,GO:0006796~phosphate metabolic process,GO:0016310~phosphorylation,GO:0045449~regulation of transcription,GO:0051252~regulation of RNA metabolic process,
115446545	Os02g0538000 protein	2.91072	GO:0000166~nucleotide binding,GO:0001882~nucleoside binding,GO:0001883~purine nucleoside binding,GO:0004812~aminoacyl-tRNA ligase activity,GO:0004829~threonine-tRNA ligase activity,GO:0005524~ATP binding,GO:0016875~ligase activity, forming carbon-oxygen bonds,GO:0016876~ligase activity, forming aminoacyl-tRNA and related compounds,GO:0017076~purine nucleotide binding,GO:0030554~adenyl nucleotide …	GO:0006399~tRNA metabolic process,GO:0006412~translation,GO:0006418~tRNA aminoacylation for protein translation,GO:0006435~threonyl-tRNA aminoacylation,GO:0034660~ncRNA metabolic process,GO:0043038~amino acid activation,GO:0043039~tRNA aminoacylation,
115452177	Protein TOC75, chloroplastic	2.85759		GO:0008104~protein localization,GO:0015031~protein transport,GO:0045184~establishment of protein localization,	GO:0009507~chloroplast,GO:0009526~plastid envelope,GO:0009527~plastid outer membrane,GO:0009536~plastid,GO:0016021~integral to membrane,GO:0019867~outer membrane,GO:0031090~organelle membrane,GO:0031224~intrinsic to membrane,GO:0031967~organelle envelope,GO:0031968~organelle outer membrane,GO:0031975~envelope,GO:0042170~plastid membrane,GO:0044435~plastid part,
115471101	Os07g0205700 protein	2.85759	GO:0004177~aminopeptidase activity,GO:0008233~peptidase activity,GO:0008238~exopeptidase activity,GO:0070011~peptidase activity, acting on L-amino acid peptides,
115484731	Os11g0216300 protein	2.85759	GO:0000166~nucleotide binding,GO:0001882~nucleoside binding,GO:0001883~purine nucleoside binding,GO:0004672~protein kinase activity,GO:0005524~ATP binding,GO:0017076~purine nucleotide binding,GO:0030554~adenyl nucleotide binding,GO:0032553~ribonucleotide binding,GO:0032555~purine ribonucleotide binding,GO:0032559~adenyl ribonucleotide binding,	GO:0006468~protein amino acid phosphorylation,GO:0006793~phosphorus metabolic process,GO:0006796~phosphate metabolic process,GO:0016310~phosphorylation,
115478328	Os09g0279400 protein	2.83139
115435536	Os01g0235900 protein	2.80543	GO:0009055~electron carrier activity,GO:0015035~protein disulfide oxidoreductase activity,GO:0015036~disulfide oxidoreductase activity,GO:0016667~oxidoreductase activity, acting on sulfur group of donors,	GO:0019725~cellular homeostasis,GO:0042592~homeostatic process,GO:0045454~cell redox homeostasis,
115439267	Met-tRNAi formyl transferase-like	2.80543	GO:0004372~glycine hydroxymethyltransferase activity,GO:0004479~methionyl-tRNA formyltransferase activity,	GO:0006412~translation,
115441683	ABC1-like	2.80543	GO:0000166~nucleotide binding,GO:0001882~nucleoside binding,GO:0001883~purine nucleoside binding,GO:0004672~protein kinase activity,GO:0005506~iron ion binding,GO:0005524~ATP binding,GO:0009055~electron carrier activity,GO:0017076~purine nucleotide binding,GO:0020037~heme binding,GO:0030554~adenyl nucleotide binding,GO:0032553~ribonucleotide binding,GO:0032555~purine ribonucleotide binding,GO:003…	GO:0006468~protein amino acid phosphorylation,GO:0006793~phosphorus metabolic process,GO:0006796~phosphate metabolic process,GO:0016310~phosphorylation,
115451171	Phytoene dehydrogenase, chloroplastic/chromoplastic	2.75423	GO:0009055~electron carrier activity,	GO:0006720~isoprenoid metabolic process,GO:0006721~terpenoid metabolic process,GO:0008299~isoprenoid biosynthetic process,GO:0008610~lipid biosynthetic process,GO:0016108~tetraterpenoid metabolic process,GO:0016109~tetraterpenoid biosynthetic process,GO:0016114~terpenoid biosynthetic process,GO:0016116~carotenoid metabolic process,GO:0016117~carotenoid biosynthetic process,GO:0019748~secondary me…	GO:0009507~chloroplast,GO:0009509~chromoplast,GO:0009536~plastid,
115480417	Os09g0539100 protein	2.75423	GO:0003856~3-dehydroquinate synthase activity,GO:0016838~carbon-oxygen lyase activity, acting on phosphates,	GO:0008652~cellular amino acid biosynthetic process,GO:0009072~aromatic amino acid family metabolic process,GO:0009073~aromatic amino acid family biosynthetic process,GO:0009309~amine biosynthetic process,GO:0016053~organic acid biosynthetic process,GO:0019438~aromatic compound biosynthetic process,GO:0043648~dicarboxylic acid metabolic process,GO:0044271~nitrogen compound biosynthetic process,GO…
115440827	ABC transporter subunit-like	2.72898		GO:0016226~iron-sulfur cluster assembly,GO:0031163~metallo-sulfur cluster assembly,GO:0051186~cofactor metabolic process,GO:0051188~cofactor biosynthetic process,
115450561	ATP phosphoribosyltransferase, chloroplastic	2.72898	GO:0000287~magnesium ion binding,GO:0003879~ATP phosphoribosyltransferase activity,GO:0016763~transferase activity, transferring pentosyl groups,GO:0043167~ion binding,GO:0043169~cation binding,GO:0046872~metal ion binding,	GO:0000105~histidine biosynthetic process,GO:0006547~histidine metabolic process,GO:0008652~cellular amino acid biosynthetic process,GO:0009075~histidine family amino acid metabolic process,GO:0009076~histidine family amino acid biosynthetic process,GO:0009309~amine biosynthetic process,GO:0016053~organic acid biosynthetic process,GO:0018130~heterocycle biosynthetic process,GO:0044271~nitrogen co…	GO:0009536~plastid,
115482032	GDP-mannose 3,5-epimerase 1	2.72898	GO:0016854~racemase and epimerase activity,GO:0016857~racemase and epimerase activity, acting on carbohydrates and derivatives,GO:0047918~GDP-mannose 3,5-epimerase activity,GO:0048037~cofactor binding,GO:0050662~coenzyme binding,	GO:0006766~vitamin metabolic process,GO:0006767~water-soluble vitamin metabolic process,GO:0009110~vitamin biosynthetic process,GO:0016053~organic acid biosynthetic process,GO:0019852~L-ascorbic acid metabolic process,GO:0019853~L-ascorbic acid biosynthetic process,GO:0042364~water-soluble vitamin biosynthetic process,GO:0046394~carboxylic acid biosynthetic process,
115488046	Serine carboxypeptidase 1	2.72898	GO:0004180~carboxypeptidase activity,GO:0004185~serine-type carboxypeptidase activity,GO:0008233~peptidase activity,GO:0008236~serine-type peptidase activity,GO:0008238~exopeptidase activity,GO:0017171~serine hydrolase activity,GO:0070008~serine-type exopeptidase activity,GO:0070011~peptidase activity, acting on L-amino acid peptides,	GO:0006508~proteolysis,	GO:0005777~peroxisome,GO:0042579~microbody,
115448201	Carbamoyl-phosphate synthase small chain, chloroplastic	2.67917	GO:0004086~carbamoyl-phosphate synthase activity,GO:0016879~ligase activity, forming carbon-nitrogen bonds,	GO:0006541~glutamine metabolic process,GO:0009064~glutamine family amino acid metabolic process,
115446723	Os02g0557700 protein	2.63027		GO:0055114~oxidation reduction,
115489574	2-methyl-6-phytyl-1,4-hydroquinone methyltransferase 2, chloroplastic	2.63027			GO:0009536~plastid,
115434288	Os01g0127300 protein	2.60615		GO:0016226~iron-sulfur cluster assembly,GO:0031163~metallo-sulfur cluster assembly,GO:0051186~cofactor metabolic process,GO:0051188~cofactor biosynthetic process,
115462147	Os05g0151400 protein	2.60615	GO:0000166~nucleotide binding,GO:0005525~GTP binding,GO:0017076~purine nucleotide binding,GO:0019001~guanyl nucleotide binding,GO:0032553~ribonucleotide binding,GO:0032555~purine ribonucleotide binding,GO:0032561~guanyl ribonucleotide binding,
115441587	Os01g0895100 protein	2.58226			GO:0009507~chloroplast,GO:0009526~plastid envelope,GO:0009528~plastid inner membrane,GO:0009536~plastid,GO:0019866~organelle inner membrane,GO:0019898~extrinsic to membrane,GO:0031090~organelle membrane,GO:0031967~organelle envelope,GO:0031975~envelope,GO:0042170~plastid membrane,GO:0044435~plastid part,
115457626	Os04g0303900 protein	2.55859	GO:0000049~tRNA binding,GO:0003723~RNA binding,		GO:0005739~mitochondrion,
115445929	Probable diaminopimelate decarboxylase, chloroplastic	2.53513	GO:0008836~diaminopimelate decarboxylase activity,GO:0016831~carboxy-lyase activity,	GO:0006553~lysine metabolic process,GO:0008652~cellular amino acid biosynthetic process,GO:0009066~aspartate family amino acid metabolic process,GO:0009067~aspartate family amino acid biosynthetic process,GO:0009085~lysine biosynthetic process,GO:0009089~lysine biosynthetic process via diaminopimelate,GO:0009309~amine biosynthetic process,GO:0016053~organic acid biosynthetic process,GO:0043648~di…	GO:0009507~chloroplast,GO:0009536~plastid,
115447507	Os02g0638300 protein	2.53513	GO:0008937~ferredoxin reductase activity,GO:0016730~oxidoreductase activity, acting on iron-sulfur proteins as donors,GO:0016731~oxidoreductase activity, acting on iron-sulfur proteins as donors, NAD or NADP as acceptor,GO:0016782~transferase activity, transferring sulfur-containing groups,GO:0016783~sulfurtransferase activity,GO:0016879~ligase activity, forming carbon-nitrogen bonds,GO:0016979~l…	GO:0000273~lipoic acid metabolic process,GO:0006732~coenzyme metabolic process,GO:0006790~sulfur metabolic process,GO:0009105~lipoic acid biosynthetic process,GO:0009106~lipoate metabolic process,GO:0009107~lipoate biosynthetic process,GO:0009108~coenzyme biosynthetic process,GO:0015979~photosynthesis,GO:0016053~organic acid biosynthetic process,GO:0018130~heterocycle biosynthetic process,GO:0044…	GO:0009536~plastid,
115463261	Os05g0333500 protein	2.53513	GO:0000166~nucleotide binding,GO:0001882~nucleoside binding,GO:0001883~purine nucleoside binding,GO:0005524~ATP binding,GO:0008270~zinc ion binding,GO:0017076~purine nucleotide binding,GO:0030554~adenyl nucleotide binding,GO:0031072~heat shock protein binding,GO:0032553~ribonucleotide binding,GO:0032555~purine ribonucleotide binding,GO:0032559~adenyl ribonucleotide binding,GO:0043167~ion binding,…	GO:0006457~protein folding,GO:0009266~response to temperature stimulus,GO:0009408~response to heat,GO:0009628~response to abiotic stimulus,
115477014	Os08g0487800 protein	2.53513	GO:0000166~nucleotide binding,GO:0001882~nucleoside binding,GO:0001883~purine nucleoside binding,GO:0005524~ATP binding,GO:0017076~purine nucleotide binding,GO:0030554~adenyl nucleotide binding,GO:0032553~ribonucleotide binding,GO:0032555~purine ribonucleotide binding,GO:0032559~adenyl ribonucleotide binding,GO:0051082~unfolded protein binding,	GO:0006457~protein folding,
115465593	Translation initiation factor IF-2	2.51189	GO:0000166~nucleotide binding,GO:0003743~translation initiation factor activity,GO:0003924~GTPase activity,GO:0005525~GTP binding,GO:0008135~translation factor activity, nucleic acid binding,GO:0017076~purine nucleotide binding,GO:0019001~guanyl nucleotide binding,GO:0032553~ribonucleotide binding,GO:0032555~purine ribonucleotide binding,GO:0032561~guanyl ribonucleotide binding,	GO:0006412~translation,GO:0006413~translational initiation,
115470599	Os07g0150100 protein	2.51189
115486343	Os11g0629500 protein	2.51189	GO:0004647~phosphoserine phosphatase activity,GO:0016791~phosphatase activity,	GO:0006563~L-serine metabolic process,GO:0006564~L-serine biosynthetic process,GO:0008652~cellular amino acid biosynthetic process,GO:0009069~serine family amino acid metabolic process,GO:0009070~serine family amino acid biosynthetic process,GO:0009309~amine biosynthetic process,GO:0016053~organic acid biosynthetic process,GO:0044271~nitrogen compound biosynthetic process,GO:0046394~carboxylic ac…	GO:0009536~plastid,
115477843	Os08g0562100 protein	2.48886	GO:0016615~malate dehydrogenase activity,GO:0046554~malate dehydrogenase (NADP+) activity,	GO:0006108~malate metabolic process,GO:0043648~dicarboxylic acid metabolic process,GO:0055114~oxidation reduction,
115468008	Os06g0360300 protein	2.42103	GO:0048037~cofactor binding,GO:0050662~coenzyme binding,
115463659	Os05g0388500 protein	2.35505	GO:0003723~RNA binding,GO:0003735~structural constituent of ribosome,GO:0005198~structural molecule activity,	GO:0006396~RNA processing,GO:0006412~translation,	GO:0005840~ribosome,GO:0015934~large ribosomal subunit,GO:0030529~ribonucleoprotein complex,GO:0033279~ribosomal subunit,GO:0043228~non-membrane-bounded organelle,GO:0043232~intracellular non-membrane-bounded organelle,
115452503	Probable LL-diaminopimelate aminotransferase, chloroplastic	2.33346	GO:0008483~transaminase activity,GO:0016769~transferase activity, transferring nitrogenous groups,GO:0019842~vitamin binding,GO:0030170~pyridoxal phosphate binding,GO:0048037~cofactor binding,GO:0070279~vitamin B6 binding,		GO:0009536~plastid,
115437808	Os01g0574600 protein	2.31206	GO:0004616~phosphogluconate dehydrogenase (decarboxylating) activity,GO:0008442~3-hydroxyisobutyrate dehydrogenase activity,GO:0048037~cofactor binding,GO:0050662~coenzyme binding,	GO:0005996~monosaccharide metabolic process,GO:0006006~glucose metabolic process,GO:0006007~glucose catabolic process,GO:0006098~pentose-phosphate shunt,GO:0006573~valine metabolic process,GO:0006732~coenzyme metabolic process,GO:0006733~oxidoreduction coenzyme metabolic process,GO:0006739~NADP metabolic process,GO:0006769~nicotinamide metabolic process,GO:0009081~branched chain family amino acid…
115487998	70 kDa heat shock protein	2.31206	GO:0000166~nucleotide binding,GO:0001882~nucleoside binding,GO:0001883~purine nucleoside binding,GO:0005524~ATP binding,GO:0017076~purine nucleotide binding,GO:0030554~adenyl nucleotide binding,GO:0032553~ribonucleotide binding,GO:0032555~purine ribonucleotide binding,GO:0032559~adenyl ribonucleotide binding,GO:0051082~unfolded protein binding,	GO:0006457~protein folding,	GO:0009536~plastid,
115468570	Cysteine synthase	2.29087	GO:0004124~cysteine synthase activity,GO:0019842~vitamin binding,GO:0030170~pyridoxal phosphate binding,GO:0048037~cofactor binding,GO:0070279~vitamin B6 binding,	GO:0000096~sulfur amino acid metabolic process,GO:0000097~sulfur amino acid biosynthetic process,GO:0006534~cysteine metabolic process,GO:0006535~cysteine biosynthetic process from serine,GO:0006563~L-serine metabolic process,GO:0006790~sulfur metabolic process,GO:0008652~cellular amino acid biosynthetic process,GO:0009069~serine family amino acid metabolic process,GO:0009070~serine family amino …
115464965	Hexokinase-5	2.22844	GO:0000166~nucleotide binding,GO:0001882~nucleoside binding,GO:0001883~purine nucleoside binding,GO:0004396~hexokinase activity,GO:0005524~ATP binding,GO:0017076~purine nucleotide binding,GO:0019200~carbohydrate kinase activity,GO:0030554~adenyl nucleotide binding,GO:0032553~ribonucleotide binding,GO:0032555~purine ribonucleotide binding,GO:0032559~adenyl ribonucleotide binding,	GO:0005996~monosaccharide metabolic process,GO:0006006~glucose metabolic process,GO:0006007~glucose catabolic process,GO:0006091~generation of precursor metabolites and energy,GO:0006096~glycolysis,GO:0016052~carbohydrate catabolic process,GO:0019318~hexose metabolic process,GO:0019320~hexose catabolic process,GO:0044275~cellular carbohydrate catabolic process,GO:0046164~alcohol catabolic process…	GO:0009507~chloroplast,GO:0009526~plastid envelope,GO:0009527~plastid outer membrane,GO:0009536~plastid,GO:0016021~integral to membrane,GO:0019867~outer membrane,GO:0031090~organelle membrane,GO:0031224~intrinsic to membrane,GO:0031967~organelle envelope,GO:0031968~organelle outer membrane,GO:0031975~envelope,GO:0042170~plastid membrane,GO:0044435~plastid part,
115453619	Chaperone protein ClpB2, chloroplastic	2.18776	GO:0000166~nucleotide binding,GO:0001882~nucleoside binding,GO:0001883~purine nucleoside binding,GO:0005524~ATP binding,GO:0017076~purine nucleotide binding,GO:0030554~adenyl nucleotide binding,GO:0032553~ribonucleotide binding,GO:0032555~purine ribonucleotide binding,GO:0032559~adenyl ribonucleotide binding,
115439869	Hexokinase-6	2.10863	GO:0000166~nucleotide binding,GO:0001882~nucleoside binding,GO:0001883~purine nucleoside binding,GO:0004396~hexokinase activity,GO:0005524~ATP binding,GO:0017076~purine nucleotide binding,GO:0019200~carbohydrate kinase activity,GO:0030528~transcription regulator activity,GO:0030554~adenyl nucleotide binding,GO:0032553~ribonucleotide binding,GO:0032555~purine ribonucleotide binding,GO:0032559~aden…	GO:0005996~monosaccharide metabolic process,GO:0006006~glucose metabolic process,GO:0006007~glucose catabolic process,GO:0006091~generation of precursor metabolites and energy,GO:0006096~glycolysis,GO:0016052~carbohydrate catabolic process,GO:0019318~hexose metabolic process,GO:0019320~hexose catabolic process,GO:0044275~cellular carbohydrate catabolic process,GO:0045449~regulation of transcripti…	GO:0009507~chloroplast,GO:0009526~plastid envelope,GO:0009527~plastid outer membrane,GO:0009536~plastid,GO:0016021~integral to membrane,GO:0019867~outer membrane,GO:0031090~organelle membrane,GO:0031224~intrinsic to membrane,GO:0031967~organelle envelope,GO:0031968~organelle outer membrane,GO:0031975~envelope,GO:0042170~plastid membrane,GO:0044435~plastid part,
115460690	Os04g0626400 protein	2.10863			GO:0009536~plastid,
115438082	Cytosolic aldehyde dehydrogenase	2.0893		GO:0055114~oxidation reduction,
115487526	60S ribosomal protein L3	2.05116	GO:0003735~structural constituent of ribosome,GO:0005198~structural molecule activity,	GO:0006412~translation,	GO:0005840~ribosome,GO:0030529~ribonucleoprotein complex,GO:0043228~non-membrane-bounded organelle,GO:0043232~intracellular non-membrane-bounded organelle,
115452835	ATP-dependent transporter ycf16, putative, expressed	1.95884	GO:0000166~nucleotide binding,GO:0001882~nucleoside binding,GO:0001883~purine nucleoside binding,GO:0005524~ATP binding,GO:0016887~ATPase activity,GO:0017076~purine nucleotide binding,GO:0030554~adenyl nucleotide binding,GO:0032553~ribonucleotide binding,GO:0032555~purine ribonucleotide binding,GO:0032559~adenyl ribonucleotide binding,		GO:0009536~plastid,
115435822	Submitted name:	1.83654			GO:0005739~mitochondrion,GO:0005740~mitochondrial envelope,GO:0005743~mitochondrial inner membrane,GO:0016021~integral to membrane,GO:0019866~organelle inner membrane,GO:0031090~organelle membrane,GO:0031224~intrinsic to membrane,GO:0031966~mitochondrial membrane,GO:0031967~organelle envelope,GO:0031975~envelope,GO:0044429~mitochondrial part,
115487892	NADP-dependent oxidoreductase P2, putative, expressed	1.83654	GO:0008270~zinc ion binding,GO:0043167~ion binding,GO:0043169~cation binding,GO:0046872~metal ion binding,GO:0046914~transition metal ion binding,	GO:0055114~oxidation reduction,
115471449	Os07g0260300 protein	1.75388	GO:0016209~antioxidant activity,	GO:0019725~cellular homeostasis,GO:0042592~homeostatic process,GO:0045454~cell redox homeostasis,
115452075	Calcium-binding EF hand family protein, putative, expressed	1.7378	GO:0005509~calcium ion binding,GO:0008270~zinc ion binding,GO:0043167~ion binding,GO:0043169~cation binding,GO:0046872~metal ion binding,GO:0046914~transition metal ion binding,
115487560	DNA-binding protein, putative, expressed	1.7378	GO:0003677~DNA binding,		GO:0005739~mitochondrion,
115460876	OSJNBb0079B02.3 protein	1.65959
115456345	DEAD-box ATP-dependent RNA helicase 3, chloroplastic	1.6293	GO:0000166~nucleotide binding,GO:0001882~nucleoside binding,GO:0001883~purine nucleoside binding,GO:0003723~RNA binding,GO:0004386~helicase activity,GO:0005524~ATP binding,GO:0008026~ATP-dependent helicase activity,GO:0008270~zinc ion binding,GO:0016887~ATPase activity,GO:0017076~purine nucleotide binding,GO:0030554~adenyl nucleotide binding,GO:0032553~ribonucleotide binding,GO:0032555~purine rib…		GO:0005739~mitochondrion,
115447385	Lysine--tRNA ligase	1.52757	GO:0000166~nucleotide binding,GO:0001882~nucleoside binding,GO:0001883~purine nucleoside binding,GO:0004812~aminoacyl-tRNA ligase activity,GO:0004824~lysine-tRNA ligase activity,GO:0005524~ATP binding,GO:0016875~ligase activity, forming carbon-oxygen bonds,GO:0016876~ligase activity, forming aminoacyl-tRNA and related compounds,GO:0017076~purine nucleotide binding,GO:0030554~adenyl nucleotide bin…	GO:0006399~tRNA metabolic process,GO:0006412~translation,GO:0006418~tRNA aminoacylation for protein translation,GO:0006430~lysyl-tRNA aminoacylation,GO:0034660~ncRNA metabolic process,GO:0043038~amino acid activation,GO:0043039~tRNA aminoacylation,
115455835	Probable aldehyde oxidase 2	0.654636	GO:0000166~nucleotide binding,GO:0001882~nucleoside binding,GO:0001883~purine nucleoside binding,GO:0005506~iron ion binding,GO:0009055~electron carrier activity,GO:0017076~purine nucleotide binding,GO:0030554~adenyl nucleotide binding,GO:0043167~ion binding,GO:0043169~cation binding,GO:0046872~metal ion binding,GO:0046914~transition metal ion binding,GO:0048037~cofactor binding,GO:0050660~FAD bi…
115478418	Os09g0297100 protein	0.642688	GO:0016879~ligase activity, forming carbon-nitrogen bonds,GO:0016881~acid-amino acid ligase activity,GO:0019787~small conjugating protein ligase activity,
115482324	Os10g0456500 protein	0.642688	GO:0004356~glutamate-ammonia ligase activity,GO:0016211~ammonia ligase activity,GO:0016879~ligase activity, forming carbon-nitrogen bonds,GO:0016880~acid-ammonia (or amide) ligase activity,	GO:0006541~glutamine metabolic process,GO:0006542~glutamine biosynthetic process,GO:0008652~cellular amino acid biosynthetic process,GO:0009064~glutamine family amino acid metabolic process,GO:0009084~glutamine family amino acid biosynthetic process,GO:0009309~amine biosynthetic process,GO:0016053~organic acid biosynthetic process,GO:0044271~nitrogen compound biosynthetic process,GO:0046394~carbo…
115469362	Os06g0662000 protein	0.625173	GO:0015077~monovalent inorganic cation transmembrane transporter activity,GO:0015078~hydrogen ion transmembrane transporter activity,GO:0015399~primary active transmembrane transporter activity,GO:0015405~P-P-bond-hydrolysis-driven transmembrane transporter activity,GO:0016820~hydrolase activity, acting on acid anhydrides, catalyzing transmembrane movement of substances,GO:0016887~ATPase activity…	GO:0006091~generation of precursor metabolites and energy,GO:0006119~oxidative phosphorylation,GO:0006163~purine nucleotide metabolic process,GO:0006164~purine nucleotide biosynthetic process,GO:0006754~ATP biosynthetic process,GO:0006793~phosphorus metabolic process,GO:0006796~phosphate metabolic process,GO:0006811~ion transport,GO:0006812~cation transport,GO:0006818~hydrogen transport,GO:000914…	GO:0016469~proton-transporting two-sector ATPase complex,GO:0033176~proton-transporting V-type ATPase complex,GO:0033178~proton-transporting two-sector ATPase complex, catalytic domain,GO:0033180~proton-transporting V-type ATPase, V1 domain,
115456131	Os03g0810800 protein	0.586138		GO:0055114~oxidation reduction,
115443911	Os02g0123500 protein	0.57544		GO:0055114~oxidation reduction,	GO:0009536~plastid,
115435934	NAD-dependent isocitrate dehydrogenase a	0.554626	GO:0000166~nucleotide binding,GO:0000287~magnesium ion binding,GO:0004448~isocitrate dehydrogenase activity,GO:0004449~isocitrate dehydrogenase (NAD+) activity,GO:0043167~ion binding,GO:0043169~cation binding,GO:0046872~metal ion binding,GO:0048037~cofactor binding,GO:0050662~coenzyme binding,GO:0051287~NAD or NADH binding,	GO:0006084~acetyl-CoA metabolic process,GO:0006091~generation of precursor metabolites and energy,GO:0006099~tricarboxylic acid cycle,GO:0006732~coenzyme metabolic process,GO:0009060~aerobic respiration,GO:0009109~coenzyme catabolic process,GO:0015980~energy derivation by oxidation of organic compounds,GO:0045333~cellular respiration,GO:0046356~acetyl-CoA catabolic process,GO:0051186~cofactor met…	GO:0005739~mitochondrion,
115469982	Os06g0716700 protein	0.539511	GO:0000166~nucleotide binding,GO:0001882~nucleoside binding,GO:0001883~purine nucleoside binding,GO:0005524~ATP binding,GO:0017076~purine nucleotide binding,GO:0030554~adenyl nucleotide binding,GO:0032553~ribonucleotide binding,GO:0032555~purine ribonucleotide binding,GO:0032559~adenyl ribonucleotide binding,GO:0051082~unfolded protein binding,	GO:0006457~protein folding,	GO:0016023~cytoplasmic membrane-bounded vesicle,GO:0031410~cytoplasmic vesicle,GO:0031982~vesicle,GO:0031988~membrane-bounded vesicle,
115444859	Os02g0198600 protein	0.534564	GO:0004175~endopeptidase activity,GO:0004190~aspartic-type endopeptidase activity,GO:0008233~peptidase activity,GO:0070001~aspartic-type peptidase activity,GO:0070011~peptidase activity, acting on L-amino acid peptides,	GO:0006508~proteolysis,
115482810	Malic enzyme	0.534564	GO:0000166~nucleotide binding,GO:0004470~malic enzyme activity,GO:0016615~malate dehydrogenase activity,GO:0043167~ion binding,GO:0043169~cation binding,GO:0046872~metal ion binding,GO:0048037~cofactor binding,GO:0050662~coenzyme binding,GO:0051287~NAD or NADH binding,	GO:0006108~malate metabolic process,GO:0043648~dicarboxylic acid metabolic process,GO:0055114~oxidation reduction,	GO:0005739~mitochondrion,
115488928	Os12g0540900 protein	0.534564	GO:0000166~nucleotide binding,GO:0001882~nucleoside binding,GO:0001883~purine nucleoside binding,GO:0004812~aminoacyl-tRNA ligase activity,GO:0004830~tryptophan-tRNA ligase activity,GO:0005524~ATP binding,GO:0016875~ligase activity, forming carbon-oxygen bonds,GO:0016876~ligase activity, forming aminoacyl-tRNA and related compounds,GO:0017076~purine nucleotide binding,GO:0030554~adenyl nucleotide…	GO:0006399~tRNA metabolic process,GO:0006412~translation,GO:0006418~tRNA aminoacylation for protein translation,GO:0006436~tryptophanyl-tRNA aminoacylation,GO:0034660~ncRNA metabolic process,GO:0043038~amino acid activation,GO:0043039~tRNA aminoacylation,
115435528	Os01g0235400 protein	0.524807	GO:0005049~nuclear export signal receptor activity,GO:0008262~importin-alpha export receptor activity,GO:0008565~protein transporter activity,	GO:0006886~intracellular protein transport,GO:0008104~protein localization,GO:0008283~cell proliferation,GO:0015031~protein transport,GO:0034613~cellular protein localization,GO:0045184~establishment of protein localization,GO:0046907~intracellular transport,GO:0070727~cellular macromolecule localization,
115458578	Protein phosphatase methylesterase 1	0.524807
115474273	Phosphoinositide phospholipase C	0.524807	GO:0004435~phosphoinositide phospholipase C activity,GO:0004620~phospholipase activity,GO:0004629~phospholipase C activity,GO:0008081~phosphoric diester hydrolase activity,GO:0016298~lipase activity,	GO:0007242~intracellular signaling cascade,
115474559	Os08g0120000 protein	0.515229	GO:0005506~iron ion binding,GO:0009055~electron carrier activity,GO:0043167~ion binding,GO:0043169~cation binding,GO:0046872~metal ion binding,GO:0046914~transition metal ion binding,GO:0051536~iron-sulfur cluster binding,GO:0051537~2 iron, 2 sulfur cluster binding,GO:0051540~metal cluster binding,	GO:0006084~acetyl-CoA metabolic process,GO:0006091~generation of precursor metabolites and energy,GO:0006099~tricarboxylic acid cycle,GO:0006732~coenzyme metabolic process,GO:0009060~aerobic respiration,GO:0009109~coenzyme catabolic process,GO:0015980~energy derivation by oxidation of organic compounds,GO:0045333~cellular respiration,GO:0046356~acetyl-CoA catabolic process,GO:0051186~cofactor met…
115477781	Monodehydroascorbate reductase	0.501187	GO:0000166~nucleotide binding,GO:0001882~nucleoside binding,GO:0001883~purine nucleoside binding,GO:0009055~electron carrier activity,GO:0017076~purine nucleotide binding,GO:0030554~adenyl nucleotide binding,GO:0048037~cofactor binding,GO:0050660~FAD binding,GO:0050662~coenzyme binding,
115464793	Thioredoxin	0.49204		GO:0019725~cellular homeostasis,GO:0042592~homeostatic process,GO:0045454~cell redox homeostasis,
115453877	40S ribosomal protein S3, putative, expressed	0.483059	GO:0003723~RNA binding,GO:0003735~structural constituent of ribosome,GO:0005198~structural molecule activity,	GO:0006412~translation,	GO:0005840~ribosome,GO:0015935~small ribosomal subunit,GO:0030529~ribonucleoprotein complex,GO:0033279~ribosomal subunit,GO:0043228~non-membrane-bounded organelle,GO:0043232~intracellular non-membrane-bounded organelle,
115460254	OSJNBa0009P12.34 protein	0.483059		GO:0055114~oxidation reduction,
115452927	Sucrose synthase 4	0.474242	GO:0016157~sucrose synthase activity,GO:0035251~UDP-glucosyltransferase activity,GO:0046527~glucosyltransferase activity,	GO:0005984~disaccharide metabolic process,GO:0005985~sucrose metabolic process,GO:0009311~oligosaccharide metabolic process,GO:0016137~glycoside metabolic process,
115446411	RNA binding protein Rp120	0.469894		GO:0010605~negative regulation of macromolecule metabolic process,GO:0010608~posttranscriptional regulation of gene expression,GO:0010629~negative regulation of gene expression,GO:0016246~RNA interference,GO:0016441~posttranscriptional gene silencing,GO:0016458~gene silencing,GO:0031047~gene silencing by RNA,GO:0035194~posttranscriptional gene silencing by RNA,GO:0040029~regulation of gene expres…	GO:0016442~RNA-induced silencing complex,GO:0030529~ribonucleoprotein complex,GO:0031332~RNAi effector complex,
115438975	Os01g0659200 protein	0.465586	GO:0015077~monovalent inorganic cation transmembrane transporter activity,GO:0015078~hydrogen ion transmembrane transporter activity,GO:0015399~primary active transmembrane transporter activity,GO:0015405~P-P-bond-hydrolysis-driven transmembrane transporter activity,GO:0016820~hydrolase activity, acting on acid anhydrides, catalyzing transmembrane movement of substances,GO:0016887~ATPase activity…	GO:0006091~generation of precursor metabolites and energy,GO:0006119~oxidative phosphorylation,GO:0006163~purine nucleotide metabolic process,GO:0006164~purine nucleotide biosynthetic process,GO:0006754~ATP biosynthetic process,GO:0006793~phosphorus metabolic process,GO:0006796~phosphate metabolic process,GO:0006811~ion transport,GO:0006812~cation transport,GO:0006818~hydrogen transport,GO:000914…	GO:0016469~proton-transporting two-sector ATPase complex,GO:0033178~proton-transporting two-sector ATPase complex, catalytic domain,
115448323	ADP,ATP carrier protein, mitochondrial	0.452898			GO:0005739~mitochondrion,GO:0005740~mitochondrial envelope,GO:0005743~mitochondrial inner membrane,GO:0016021~integral to membrane,GO:0019866~organelle inner membrane,GO:0031090~organelle membrane,GO:0031224~intrinsic to membrane,GO:0031966~mitochondrial membrane,GO:0031967~organelle envelope,GO:0031975~envelope,GO:0044429~mitochondrial part,
115474565	Os08g0120500 protein	0.452898
115434860	Os01g0178000 protein	0.448745	GO:0008483~transaminase activity,GO:0016769~transferase activity, transferring nitrogenous groups,GO:0019842~vitamin binding,GO:0030170~pyridoxal phosphate binding,GO:0048037~cofactor binding,GO:0070279~vitamin B6 binding,
115438947	Os01g0655800 protein	0.448745			GO:0009536~plastid,
115452337	L-ascorbate peroxidase 1, cytosolic	0.432514	GO:0004601~peroxidase activity,GO:0005506~iron ion binding,GO:0005509~calcium ion binding,GO:0016209~antioxidant activity,GO:0016684~oxidoreductase activity, acting on peroxide as acceptor,GO:0016688~L-ascorbate peroxidase activity,GO:0020037~heme binding,GO:0030955~potassium ion binding,GO:0031420~alkali metal ion binding,GO:0043167~ion binding,GO:0043169~cation binding,GO:0046872~metal ion bind…	GO:0000302~response to reactive oxygen species,GO:0006800~oxygen and reactive oxygen species metabolic process,GO:0006979~response to oxidative stress,GO:0010035~response to inorganic substance,GO:0033554~cellular response to stress,GO:0034599~cellular response to oxidative stress,GO:0034614~cellular response to reactive oxygen species,GO:0042542~response to hydrogen peroxide,GO:0042743~hydrogen …
115437452	Ubiquitin carboxyl-terminal hydrolase	0.428549	GO:0004221~ubiquitin thiolesterase activity,GO:0008233~peptidase activity,GO:0008234~cysteine-type peptidase activity,GO:0016790~thiolester hydrolase activity,GO:0070011~peptidase activity, acting on L-amino acid peptides,	GO:0006508~proteolysis,GO:0006511~ubiquitin-dependent protein catabolic process,GO:0009057~macromolecule catabolic process,GO:0019941~modification-dependent protein catabolic process,GO:0030163~protein catabolic process,GO:0043632~modification-dependent macromolecule catabolic process,GO:0044257~cellular protein catabolic process,GO:0044265~cellular macromolecule catabolic process,GO:0051603~prot…
115461214	Methylthioribose kinase 1	0.428549	GO:0046522~S-methyl-5-thioribose kinase activity,	GO:0000096~sulfur amino acid metabolic process,GO:0000097~sulfur amino acid biosynthetic process,GO:0006555~methionine metabolic process,GO:0006790~sulfur metabolic process,GO:0008652~cellular amino acid biosynthetic process,GO:0009066~aspartate family amino acid metabolic process,GO:0009067~aspartate family amino acid biosynthetic process,GO:0009086~methionine biosynthetic process,GO:0009309~ami…
115485233	Os11g0414000 protein	0.42462			GO:0005739~mitochondrion,
115467370	Os06g0247500 protein	0.416869	GO:0000166~nucleotide binding,GO:0001882~nucleoside binding,GO:0001883~purine nucleoside binding,GO:0003872~6-phosphofructokinase activity,GO:0005524~ATP binding,GO:0008443~phosphofructokinase activity,GO:0017076~purine nucleotide binding,GO:0019200~carbohydrate kinase activity,GO:0030554~adenyl nucleotide binding,GO:0032553~ribonucleotide binding,GO:0032555~purine ribonucleotide binding,GO:00325…	GO:0005996~monosaccharide metabolic process,GO:0006006~glucose metabolic process,GO:0006007~glucose catabolic process,GO:0006091~generation of precursor metabolites and energy,GO:0006096~glycolysis,GO:0016052~carbohydrate catabolic process,GO:0019318~hexose metabolic process,GO:0019320~hexose catabolic process,GO:0044275~cellular carbohydrate catabolic process,GO:0046164~alcohol catabolic process…	GO:0005829~cytosol,GO:0005945~6-phosphofructokinase complex,GO:0044445~cytosolic part,
115467064	Os06g0214300 protein	0.405509
115444937	26S proteasome regulatory particle triple-A ATPase subunit6	0.401791	GO:0000166~nucleotide binding,GO:0001882~nucleoside binding,GO:0001883~purine nucleoside binding,GO:0005524~ATP binding,GO:0017076~purine nucleotide binding,GO:0030554~adenyl nucleotide binding,GO:0032553~ribonucleotide binding,GO:0032555~purine ribonucleotide binding,GO:0032559~adenyl ribonucleotide binding,	GO:0009057~macromolecule catabolic process,GO:0030163~protein catabolic process,	GO:0000502~proteasome complex,GO:0005829~cytosol,
115478070	Os09g0133200 protein	0.401791		GO:0055114~oxidation reduction,
115480571	Os09g0553200 protein	0.398107	GO:0016779~nucleotidyltransferase activity,
115482252	Os10g0447100 protein	0.398107	GO:0004842~ubiquitin-protein ligase activity,GO:0016879~ligase activity, forming carbon-nitrogen bonds,GO:0016881~acid-amino acid ligase activity,GO:0019787~small conjugating protein ligase activity,	GO:0006508~proteolysis,GO:0009057~macromolecule catabolic process,GO:0016567~protein ubiquitination,GO:0019941~modification-dependent protein catabolic process,GO:0030163~protein catabolic process,GO:0032446~protein modification by small protein conjugation,GO:0043632~modification-dependent macromolecule catabolic process,GO:0044257~cellular protein catabolic process,GO:0044265~cellular macromole…
115483755	Os11g0106400 protein	0.398107	GO:0000166~nucleotide binding,GO:0001882~nucleoside binding,GO:0001883~purine nucleoside binding,GO:0005524~ATP binding,GO:0008641~small protein activating enzyme activity,GO:0017076~purine nucleotide binding,GO:0030554~adenyl nucleotide binding,GO:0032553~ribonucleotide binding,GO:0032555~purine ribonucleotide binding,GO:0032559~adenyl ribonucleotide binding,	GO:0006508~proteolysis,GO:0009057~macromolecule catabolic process,GO:0019941~modification-dependent protein catabolic process,GO:0030163~protein catabolic process,GO:0043632~modification-dependent macromolecule catabolic process,GO:0044257~cellular protein catabolic process,GO:0044265~cellular macromolecule catabolic process,GO:0051603~proteolysis involved in cellular protein catabolic process,
115487104	40S ribosomal protein S16	0.398107	GO:0003735~structural constituent of ribosome,GO:0005198~structural molecule activity,	GO:0006412~translation,	GO:0005840~ribosome,GO:0030529~ribonucleoprotein complex,GO:0043228~non-membrane-bounded organelle,GO:0043232~intracellular non-membrane-bounded organelle,
115443791	Dnak-type molecular chaperone Bip	0.394457	GO:0000166~nucleotide binding,GO:0001882~nucleoside binding,GO:0001883~purine nucleoside binding,GO:0005524~ATP binding,GO:0017076~purine nucleotide binding,GO:0030554~adenyl nucleotide binding,GO:0032553~ribonucleotide binding,GO:0032555~purine ribonucleotide binding,GO:0032559~adenyl ribonucleotide binding,
115449517	Glutathione reductase, cytosolic	0.390841	GO:0000166~nucleotide binding,GO:0001882~nucleoside binding,GO:0001883~purine nucleoside binding,GO:0004362~glutathione-disulfide reductase activity,GO:0009055~electron carrier activity,GO:0015036~disulfide oxidoreductase activity,GO:0015037~peptide disulfide oxidoreductase activity,GO:0015038~glutathione disulfide oxidoreductase activity,GO:0016209~antioxidant activity,GO:0016651~oxidoreductase …	GO:0006518~peptide metabolic process,GO:0006575~cellular amino acid derivative metabolic process,GO:0006732~coenzyme metabolic process,GO:0006749~glutathione metabolic process,GO:0006790~sulfur metabolic process,GO:0019725~cellular homeostasis,GO:0042592~homeostatic process,GO:0045454~cell redox homeostasis,GO:0051186~cofactor metabolic process,GO:0055114~oxidation reduction,
115484519	Aldehyde dehydrogenase	0.390841	GO:0004030~aldehyde dehydrogenase [NAD(P)+] activity,GO:0016620~oxidoreductase activity, acting on the aldehyde or oxo group of donors, NAD or NADP as acceptor,	GO:0006081~cellular aldehyde metabolic process,GO:0055114~oxidation reduction,
115478180	Os09g0252100 protein	0.387258
115479375	Aldehyde dehydrogenase	0.387258		GO:0055114~oxidation reduction,
115442283	Os01g0952600 protein	0.383707	GO:0004565~beta-galactosidase activity,GO:0015925~galactosidase activity,GO:0030246~carbohydrate binding,GO:0043167~ion binding,GO:0043169~cation binding,		GO:0009341~beta-galactosidase complex,
115474137	Os07g0683900 protein	0.380189
115456165	Probable methylenetetrahydrofolate reductase	0.376704	GO:0004489~methylenetetrahydrofolate reductase (NADPH) activity,GO:0016645~oxidoreductase activity, acting on the CH-NH group of donors,GO:0016646~oxidoreductase activity, acting on the CH-NH group of donors, NAD or NADP as acceptor,	GO:0000096~sulfur amino acid metabolic process,GO:0006555~methionine metabolic process,GO:0006790~sulfur metabolic process,GO:0009066~aspartate family amino acid metabolic process,GO:0055114~oxidation reduction,
115473823	Os07g0657200 protein	0.376704
115466226	3-phosphoshikimate 1-carboxyvinyltransferase	0.37325	GO:0003866~3-phosphoshikimate 1-carboxyvinyltransferase activity,GO:0016765~transferase activity, transferring alkyl or aryl (other than methyl) groups,	GO:0008652~cellular amino acid biosynthetic process,GO:0009072~aromatic amino acid family metabolic process,GO:0009073~aromatic amino acid family biosynthetic process,GO:0009309~amine biosynthetic process,GO:0016053~organic acid biosynthetic process,GO:0019438~aromatic compound biosynthetic process,GO:0043648~dicarboxylic acid metabolic process,GO:0044271~nitrogen compound biosynthetic process,GO…
115466896	Sucrose synthase 2	0.37325	GO:0016157~sucrose synthase activity,GO:0035251~UDP-glucosyltransferase activity,GO:0046527~glucosyltransferase activity,	GO:0005984~disaccharide metabolic process,GO:0005985~sucrose metabolic process,GO:0009311~oligosaccharide metabolic process,GO:0016137~glycoside metabolic process,	GO:0005739~mitochondrion,
115457482	Os04g0270100 protein	0.369828	GO:0000166~nucleotide binding,GO:0003924~GTPase activity,GO:0005525~GTP binding,GO:0017076~purine nucleotide binding,GO:0019001~guanyl nucleotide binding,GO:0032553~ribonucleotide binding,GO:0032555~purine ribonucleotide binding,GO:0032561~guanyl ribonucleotide binding,
115476758	12-oxophytodienoate reductase 7	0.369828	GO:0000166~nucleotide binding,GO:0010181~FMN binding,GO:0048037~cofactor binding,GO:0050662~coenzyme binding,
115444791	Citrate synthase	0.366438	GO:0004108~citrate (Si)-synthase activity,GO:0046912~transferase activity, transferring acyl groups, acyl groups converted into alkyl on transfer,	GO:0006084~acetyl-CoA metabolic process,GO:0006091~generation of precursor metabolites and energy,GO:0006099~tricarboxylic acid cycle,GO:0006732~coenzyme metabolic process,GO:0009060~aerobic respiration,GO:0009109~coenzyme catabolic process,GO:0015980~energy derivation by oxidation of organic compounds,GO:0045333~cellular respiration,GO:0046356~acetyl-CoA catabolic process,GO:0051186~cofactor met…
115456045	Os03g0804800 protein	0.366438	GO:0000166~nucleotide binding,GO:0001882~nucleoside binding,GO:0001883~purine nucleoside binding,GO:0005524~ATP binding,GO:0017076~purine nucleotide binding,GO:0030554~adenyl nucleotide binding,GO:0032553~ribonucleotide binding,GO:0032555~purine ribonucleotide binding,GO:0032559~adenyl ribonucleotide binding,GO:0051082~unfolded protein binding,	GO:0006457~protein folding,
115463349	Putative DNA-binding protein GBP16	0.363078	GO:0003677~DNA binding,GO:0004177~aminopeptidase activity,GO:0008233~peptidase activity,GO:0008235~metalloexopeptidase activity,GO:0008237~metallopeptidase activity,GO:0008238~exopeptidase activity,GO:0070011~peptidase activity, acting on L-amino acid peptides,	GO:0006508~proteolysis,
115454751	Proteasome subunit beta type-2	0.356451	GO:0004175~endopeptidase activity,GO:0004298~threonine-type endopeptidase activity,GO:0008233~peptidase activity,GO:0070003~threonine-type peptidase activity,GO:0070011~peptidase activity, acting on L-amino acid peptides,	GO:0006508~proteolysis,GO:0009057~macromolecule catabolic process,GO:0030163~protein catabolic process,GO:0044257~cellular protein catabolic process,GO:0044265~cellular macromolecule catabolic process,GO:0051603~proteolysis involved in cellular protein catabolic process,	GO:0000502~proteasome complex,GO:0005829~cytosol,GO:0005839~proteasome core complex,
115465685	Os05g0582800 protein	0.356451	GO:0004180~carboxypeptidase activity,GO:0004185~serine-type carboxypeptidase activity,GO:0008233~peptidase activity,GO:0008236~serine-type peptidase activity,GO:0008238~exopeptidase activity,GO:0017171~serine hydrolase activity,GO:0070008~serine-type exopeptidase activity,GO:0070011~peptidase activity, acting on L-amino acid peptides,	GO:0006508~proteolysis,
115464927	Os05g0519400 protein	0.353183	GO:0000166~nucleotide binding,GO:0001882~nucleoside binding,GO:0001883~purine nucleoside binding,GO:0005524~ATP binding,GO:0017076~purine nucleotide binding,GO:0030554~adenyl nucleotide binding,GO:0032553~ribonucleotide binding,GO:0032555~purine ribonucleotide binding,GO:0032559~adenyl ribonucleotide binding,
115435714	GTP-binding protein	0.349945	GO:0000166~nucleotide binding,GO:0005525~GTP binding,GO:0017076~purine nucleotide binding,GO:0019001~guanyl nucleotide binding,GO:0032553~ribonucleotide binding,GO:0032555~purine ribonucleotide binding,GO:0032561~guanyl ribonucleotide binding,	GO:0006886~intracellular protein transport,GO:0008104~protein localization,GO:0015031~protein transport,GO:0016192~vesicle-mediated transport,GO:0034613~cellular protein localization,GO:0045184~establishment of protein localization,GO:0046907~intracellular transport,GO:0070727~cellular macromolecule localization,	GO:0005783~endoplasmic reticulum,GO:0005794~Golgi apparatus,
115463191	Superoxide dismutase [Mn], mitochondrial	0.349945	GO:0004784~superoxide dismutase activity,GO:0016209~antioxidant activity,GO:0016721~oxidoreductase activity, acting on superoxide radicals as acceptor,GO:0030145~manganese ion binding,GO:0043167~ion binding,GO:0043169~cation binding,GO:0046872~metal ion binding,GO:0046914~transition metal ion binding,	GO:0006800~oxygen and reactive oxygen species metabolic process,GO:0006801~superoxide metabolic process,GO:0055114~oxidation reduction,	GO:0005739~mitochondrion,GO:0005759~mitochondrial matrix,GO:0031974~membrane-enclosed lumen,GO:0031980~mitochondrial lumen,GO:0043233~organelle lumen,GO:0044429~mitochondrial part,GO:0070013~intracellular organelle lumen,
115434790	Phospholipase D alpha 1	0.346737	GO:0004620~phospholipase activity,GO:0004630~phospholipase D activity,GO:0005509~calcium ion binding,GO:0008081~phosphoric diester hydrolase activity,GO:0016298~lipase activity,GO:0043167~ion binding,GO:0043169~cation binding,GO:0046872~metal ion binding,GO:0070290~NAPE-specific phospholipase D activity,	GO:0006575~cellular amino acid derivative metabolic process,GO:0006576~biogenic amine metabolic process,GO:0006644~phospholipid metabolic process,GO:0006650~glycerophospholipid metabolic process,GO:0016042~lipid catabolic process,GO:0019637~organophosphate metabolic process,GO:0042439~ethanolamine and derivative metabolic process,GO:0046470~phosphatidylcholine metabolic process,GO:0046486~glycero…
115434960	Os01g0185200 protein	0.346737	GO:0000166~nucleotide binding,GO:0001882~nucleoside binding,GO:0001883~purine nucleoside binding,GO:0004812~aminoacyl-tRNA ligase activity,GO:0004819~glutamine-tRNA ligase activity,GO:0005524~ATP binding,GO:0016875~ligase activity, forming carbon-oxygen bonds,GO:0016876~ligase activity, forming aminoacyl-tRNA and related compounds,GO:0017076~purine nucleotide binding,GO:0030554~adenyl nucleotide …	GO:0006399~tRNA metabolic process,GO:0006412~translation,GO:0006418~tRNA aminoacylation for protein translation,GO:0006425~glutaminyl-tRNA aminoacylation,GO:0034660~ncRNA metabolic process,GO:0043038~amino acid activation,GO:0043039~tRNA aminoacylation,
115484175	Pyruvate kinase	0.346737	GO:0000287~magnesium ion binding,GO:0004743~pyruvate kinase activity,GO:0030955~potassium ion binding,GO:0031420~alkali metal ion binding,GO:0043167~ion binding,GO:0043169~cation binding,GO:0046872~metal ion binding,	GO:0005996~monosaccharide metabolic process,GO:0006006~glucose metabolic process,GO:0006007~glucose catabolic process,GO:0006091~generation of precursor metabolites and energy,GO:0006096~glycolysis,GO:0016052~carbohydrate catabolic process,GO:0019318~hexose metabolic process,GO:0019320~hexose catabolic process,GO:0044275~cellular carbohydrate catabolic process,GO:0046164~alcohol catabolic process…
115438681	Protein SGT1 homolog	0.343558
115451123	Proteasome subunit alpha type-6	0.343558	GO:0004175~endopeptidase activity,GO:0004298~threonine-type endopeptidase activity,GO:0008233~peptidase activity,GO:0070003~threonine-type peptidase activity,GO:0070011~peptidase activity, acting on L-amino acid peptides,	GO:0006508~proteolysis,GO:0006511~ubiquitin-dependent protein catabolic process,GO:0009057~macromolecule catabolic process,GO:0019941~modification-dependent protein catabolic process,GO:0030163~protein catabolic process,GO:0043632~modification-dependent macromolecule catabolic process,GO:0044257~cellular protein catabolic process,GO:0044265~cellular macromolecule catabolic process,GO:0051603~prot…	GO:0000502~proteasome complex,GO:0005829~cytosol,GO:0005839~proteasome core complex,
115462083	Chaperonin protein	0.340408	GO:0000166~nucleotide binding,GO:0001882~nucleoside binding,GO:0001883~purine nucleoside binding,GO:0005524~ATP binding,GO:0017076~purine nucleotide binding,GO:0030554~adenyl nucleotide binding,GO:0032553~ribonucleotide binding,GO:0032555~purine ribonucleotide binding,GO:0032559~adenyl ribonucleotide binding,GO:0051082~unfolded protein binding,	GO:0006457~protein folding,
115456219	Leukotriene A-4 hydrolase homolog	0.337287	GO:0008233~peptidase activity,GO:0008237~metallopeptidase activity,GO:0008270~zinc ion binding,GO:0043167~ion binding,GO:0043169~cation binding,GO:0046872~metal ion binding,GO:0046914~transition metal ion binding,GO:0070011~peptidase activity, acting on L-amino acid peptides,	GO:0006508~proteolysis,GO:0006631~fatty acid metabolic process,GO:0006633~fatty acid biosynthetic process,GO:0006636~unsaturated fatty acid biosynthetic process,GO:0006690~icosanoid metabolic process,GO:0006691~leukotriene metabolic process,GO:0008610~lipid biosynthetic process,GO:0016053~organic acid biosynthetic process,GO:0019370~leukotriene biosynthetic process,GO:0033559~unsaturated fatty ac…
115463933	Os05g0418000 protein	0.334195	GO:0005083~small GTPase regulator activity,GO:0005092~GDP-dissociation inhibitor activity,GO:0005093~Rab GDP-dissociation inhibitor activity,GO:0030695~GTPase regulator activity,GO:0060589~nucleoside-triphosphatase regulator activity,	GO:0008104~protein localization,GO:0015031~protein transport,GO:0043087~regulation of GTPase activity,GO:0045184~establishment of protein localization,GO:0051336~regulation of hydrolase activity,
115473889	Elongation factor 1-beta	0.331131	GO:0003746~translation elongation factor activity,GO:0008135~translation factor activity, nucleic acid binding,	GO:0006412~translation,GO:0006414~translational elongation,	GO:0005853~eukaryotic translation elongation factor 1 complex,
115480143	Proteasome subunit beta type	0.331131	GO:0004175~endopeptidase activity,GO:0004298~threonine-type endopeptidase activity,GO:0008233~peptidase activity,GO:0070003~threonine-type peptidase activity,GO:0070011~peptidase activity, acting on L-amino acid peptides,	GO:0006508~proteolysis,GO:0009057~macromolecule catabolic process,GO:0030163~protein catabolic process,GO:0044257~cellular protein catabolic process,GO:0044265~cellular macromolecule catabolic process,GO:0051603~proteolysis involved in cellular protein catabolic process,	GO:0000502~proteasome complex,GO:0005829~cytosol,GO:0005839~proteasome core complex,
115450595	Aconitate hydratase, cytoplasmic, putative, expressed	0.322107	GO:0051536~iron-sulfur cluster binding,GO:0051539~4 iron, 4 sulfur cluster binding,GO:0051540~metal cluster binding,
115448225	GTPase activating protein-like	0.319154	GO:0005083~small GTPase regulator activity,GO:0005096~GTPase activator activity,GO:0005097~Rab GTPase activator activity,GO:0005099~Ras GTPase activator activity,GO:0008047~enzyme activator activity,GO:0030695~GTPase regulator activity,GO:0060589~nucleoside-triphosphatase regulator activity,	GO:0032313~regulation of Rab GTPase activity,GO:0032318~regulation of Ras GTPase activity,GO:0032483~regulation of Rab protein signal transduction,GO:0043087~regulation of GTPase activity,GO:0046578~regulation of Ras protein signal transduction,GO:0051056~regulation of small GTPase mediated signal transduction,GO:0051336~regulation of hydrolase activity,
115446385	Elongation factor 2	0.316228	GO:0000166~nucleotide binding,GO:0003746~translation elongation factor activity,GO:0003924~GTPase activity,GO:0005525~GTP binding,GO:0008135~translation factor activity, nucleic acid binding,GO:0017076~purine nucleotide binding,GO:0019001~guanyl nucleotide binding,GO:0032553~ribonucleotide binding,GO:0032555~purine ribonucleotide binding,GO:0032561~guanyl ribonucleotide binding,
115454911	Coatomer subunit alpha-1	0.316228	GO:0005198~structural molecule activity,	GO:0006886~intracellular protein transport,GO:0008104~protein localization,GO:0015031~protein transport,GO:0016192~vesicle-mediated transport,GO:0034613~cellular protein localization,GO:0045184~establishment of protein localization,GO:0046907~intracellular transport,GO:0070727~cellular macromolecule localization,	GO:0000139~Golgi membrane,GO:0005794~Golgi apparatus,GO:0005798~Golgi-associated vesicle,GO:0005886~plasma membrane,GO:0009898~internal side of plasma membrane,GO:0012505~endomembrane system,GO:0012506~vesicle membrane,GO:0016023~cytoplasmic membrane-bounded vesicle,GO:0030117~membrane coat,GO:0030120~vesicle coat,GO:0030126~COPI vesicle coat,GO:0030135~coated vesicle,GO:0030137~COPI-coated vesic…
115434904	70 kDa heat shock protein	0.313329	GO:0000166~nucleotide binding,GO:0001882~nucleoside binding,GO:0001883~purine nucleoside binding,GO:0005524~ATP binding,GO:0017076~purine nucleotide binding,GO:0030554~adenyl nucleotide binding,GO:0032553~ribonucleotide binding,GO:0032555~purine ribonucleotide binding,GO:0032559~adenyl ribonucleotide binding,
115447367	Succinyl-CoA ligase [ADP-forming] subunit beta, mitochondrial	0.313329	GO:0000166~nucleotide binding,GO:0001882~nucleoside binding,GO:0001883~purine nucleoside binding,GO:0004774~succinate-CoA ligase activity,GO:0004776~succinate-CoA ligase (GDP-forming) activity,GO:0005524~ATP binding,GO:0005525~GTP binding,GO:0016405~CoA-ligase activity,GO:0016877~ligase activity, forming carbon-sulfur bonds,GO:0016878~acid-thiol ligase activity,GO:0017076~purine nucleotide bindin…	GO:0006084~acetyl-CoA metabolic process,GO:0006091~generation of precursor metabolites and energy,GO:0006099~tricarboxylic acid cycle,GO:0006732~coenzyme metabolic process,GO:0009060~aerobic respiration,GO:0009109~coenzyme catabolic process,GO:0015980~energy derivation by oxidation of organic compounds,GO:0045333~cellular respiration,GO:0046356~acetyl-CoA catabolic process,GO:0051186~cofactor met…	GO:0005739~mitochondrion,
115461086	Probable UDP-arabinopyranose mutase 2	0.313329		GO:0000271~polysaccharide biosynthetic process,GO:0005976~polysaccharide metabolic process,GO:0006073~cellular glucan metabolic process,GO:0007047~cell wall organization,GO:0009250~glucan biosynthetic process,GO:0016051~carbohydrate biosynthetic process,GO:0030243~cellulose metabolic process,GO:0030244~cellulose biosynthetic process,GO:0033692~cellular polysaccharide biosynthetic process,GO:00346…	GO:0005618~cell wall,GO:0005794~Golgi apparatus,GO:0005886~plasma membrane,GO:0009505~plant-type cell wall,GO:0030054~cell junction,GO:0030312~external encapsulating structure,GO:0044459~plasma membrane part,
115474059	Os07g0677200 protein	0.30761	GO:0004601~peroxidase activity,GO:0005506~iron ion binding,GO:0005509~calcium ion binding,GO:0009055~electron carrier activity,GO:0016209~antioxidant activity,GO:0016684~oxidoreductase activity, acting on peroxide as acceptor,GO:0020037~heme binding,GO:0043167~ion binding,GO:0043169~cation binding,GO:0046872~metal ion binding,GO:0046906~tetrapyrrole binding,GO:0046914~transition metal ion binding,	GO:0006979~response to oxidative stress,GO:0055114~oxidation reduction,
115480817	Os09g0572900 protein	0.30761	GO:0000166~nucleotide binding,GO:0003924~GTPase activity,GO:0005525~GTP binding,GO:0017076~purine nucleotide binding,GO:0019001~guanyl nucleotide binding,GO:0032553~ribonucleotide binding,GO:0032555~purine ribonucleotide binding,GO:0032561~guanyl ribonucleotide binding,
115453079	Os03g0356700 protein	0.30479	GO:0003779~actin binding,GO:0008092~cytoskeletal protein binding,	GO:0007010~cytoskeleton organization,
115465974	6-phosphogluconate dehydrogenase, decarboxylating 1	0.30479	GO:0000166~nucleotide binding,GO:0004616~phosphogluconate dehydrogenase (decarboxylating) activity,GO:0048037~cofactor binding,GO:0050661~NADP or NADPH binding,GO:0050662~coenzyme binding,	GO:0005996~monosaccharide metabolic process,GO:0006006~glucose metabolic process,GO:0006007~glucose catabolic process,GO:0006098~pentose-phosphate shunt,GO:0006732~coenzyme metabolic process,GO:0006733~oxidoreduction coenzyme metabolic process,GO:0006739~NADP metabolic process,GO:0006769~nicotinamide metabolic process,GO:0009820~alkaloid metabolic process,GO:0016052~carbohydrate catabolic process…
115470583	Ferredoxin--NADP reductase, embryo isozyme, chloroplastic	0.30479	GO:0000166~nucleotide binding,GO:0001882~nucleoside binding,GO:0001883~purine nucleoside binding,GO:0004324~ferredoxin-NADP+ reductase activity,GO:0008937~ferredoxin reductase activity,GO:0009055~electron carrier activity,GO:0016730~oxidoreductase activity, acting on iron-sulfur proteins as donors,GO:0016731~oxidoreductase activity, acting on iron-sulfur proteins as donors, NAD or NADP as accepto…	GO:0006091~generation of precursor metabolites and energy,GO:0015979~photosynthesis,GO:0022900~electron transport chain,GO:0055114~oxidation reduction,	GO:0009507~chloroplast,GO:0009536~plastid,GO:0009579~thylakoid,GO:0031090~organelle membrane,GO:0034357~photosynthetic membrane,GO:0042651~thylakoid membrane,GO:0044436~thylakoid part,
115436430	Os01g0348600 protein	0.301995	GO:0048037~cofactor binding,GO:0050662~coenzyme binding,	GO:0006631~fatty acid metabolic process,
115437194	Os01g0528800 protein	0.296483	GO:0048037~cofactor binding,GO:0050662~coenzyme binding,
115444057	Proteasome subunit alpha type-1	0.293765	GO:0004175~endopeptidase activity,GO:0004298~threonine-type endopeptidase activity,GO:0008233~peptidase activity,GO:0070003~threonine-type peptidase activity,GO:0070011~peptidase activity, acting on L-amino acid peptides,	GO:0006508~proteolysis,GO:0006511~ubiquitin-dependent protein catabolic process,GO:0009057~macromolecule catabolic process,GO:0019941~modification-dependent protein catabolic process,GO:0030163~protein catabolic process,GO:0043632~modification-dependent macromolecule catabolic process,GO:0044257~cellular protein catabolic process,GO:0044265~cellular macromolecule catabolic process,GO:0051603~prot…	GO:0000502~proteasome complex,GO:0005829~cytosol,GO:0005839~proteasome core complex,
115448237	Os02g0710900 protein	0.293765	GO:0000166~nucleotide binding,GO:0001882~nucleoside binding,GO:0001883~purine nucleoside binding,GO:0005524~ATP binding,GO:0017076~purine nucleotide binding,GO:0030554~adenyl nucleotide binding,GO:0032553~ribonucleotide binding,GO:0032555~purine ribonucleotide binding,GO:0032559~adenyl ribonucleotide binding,
115474481	Fructokinase-2	0.291072	GO:0000166~nucleotide binding,GO:0001882~nucleoside binding,GO:0001883~purine nucleoside binding,GO:0004396~hexokinase activity,GO:0005524~ATP binding,GO:0008865~fructokinase activity,GO:0017076~purine nucleotide binding,GO:0019200~carbohydrate kinase activity,GO:0030554~adenyl nucleotide binding,GO:0032553~ribonucleotide binding,GO:0032555~purine ribonucleotide binding,GO:0032559~adenyl ribonucl…
115479475	Protein disulfide isomerase-like 2-3	0.291072		GO:0019725~cellular homeostasis,GO:0042592~homeostatic process,GO:0045454~cell redox homeostasis,
115436300	Class III peroxidase 16	0.288403	GO:0004601~peroxidase activity,GO:0005506~iron ion binding,GO:0005509~calcium ion binding,GO:0009055~electron carrier activity,GO:0016209~antioxidant activity,GO:0016684~oxidoreductase activity, acting on peroxide as acceptor,GO:0020037~heme binding,GO:0043167~ion binding,GO:0043169~cation binding,GO:0046872~metal ion binding,GO:0046906~tetrapyrrole binding,GO:0046914~transition metal ion binding,	GO:0006979~response to oxidative stress,GO:0055114~oxidation reduction,
115442143	Os01g0939700 protein	0.288403	GO:0004091~carboxylesterase activity,GO:0016790~thiolester hydrolase activity,GO:0018738~S-formylglutathione hydrolase activity,		GO:0016023~cytoplasmic membrane-bounded vesicle,GO:0031410~cytoplasmic vesicle,GO:0031982~vesicle,GO:0031988~membrane-bounded vesicle,
115454997	Glutamate decarboxylase	0.283139	GO:0004351~glutamate decarboxylase activity,GO:0016831~carboxy-lyase activity,GO:0019842~vitamin binding,GO:0030170~pyridoxal phosphate binding,GO:0048037~cofactor binding,GO:0070279~vitamin B6 binding,	GO:0006536~glutamate metabolic process,GO:0009064~glutamine family amino acid metabolic process,
115440299	Os01g0778800 protein	0.275423	GO:0004175~endopeptidase activity,GO:0004222~metalloendopeptidase activity,GO:0008233~peptidase activity,GO:0008237~metallopeptidase activity,GO:0008270~zinc ion binding,GO:0043167~ion binding,GO:0043169~cation binding,GO:0046872~metal ion binding,GO:0046914~transition metal ion binding,GO:0070011~peptidase activity, acting on L-amino acid peptides,	GO:0006508~proteolysis,
115451401	Mitochondrial outer membrane protein porin 5	0.275423	GO:0005216~ion channel activity,GO:0005244~voltage-gated ion channel activity,GO:0005253~anion channel activity,GO:0008308~voltage-gated anion channel activity,GO:0008509~anion transmembrane transporter activity,GO:0015267~channel activity,GO:0022803~passive transmembrane transporter activity,GO:0022832~voltage-gated channel activity,GO:0022836~gated channel activity,GO:0022838~substrate specific…	GO:0006811~ion transport,GO:0006820~anion transport,	GO:0005739~mitochondrion,GO:0005740~mitochondrial envelope,GO:0005741~mitochondrial outer membrane,GO:0019867~outer membrane,GO:0031090~organelle membrane,GO:0031966~mitochondrial membrane,GO:0031967~organelle envelope,GO:0031968~organelle outer membrane,GO:0031975~envelope,GO:0044429~mitochondrial part,
115464645	Os05g0494000 protein	0.275423	GO:0005506~iron ion binding,GO:0009055~electron carrier activity,GO:0020037~heme binding,GO:0043167~ion binding,GO:0043169~cation binding,GO:0046872~metal ion binding,GO:0046906~tetrapyrrole binding,GO:0046914~transition metal ion binding,	GO:0055114~oxidation reduction,
115440741	Methionyl-tRNA synthetase-like protein	0.270396	GO:0000049~tRNA binding,GO:0003723~RNA binding,GO:0004812~aminoacyl-tRNA ligase activity,GO:0016875~ligase activity, forming carbon-oxygen bonds,GO:0016876~ligase activity, forming aminoacyl-tRNA and related compounds,
115462193	Protein disulfide isomerase-like 2-1	0.270396		GO:0019725~cellular homeostasis,GO:0042592~homeostatic process,GO:0045454~cell redox homeostasis,	GO:0005783~endoplasmic reticulum,
115434198	Os01g0118000 protein	0.267917	GO:0004332~fructose-bisphosphate aldolase activity,GO:0016832~aldehyde-lyase activity,	GO:0005996~monosaccharide metabolic process,GO:0006006~glucose metabolic process,GO:0006007~glucose catabolic process,GO:0006091~generation of precursor metabolites and energy,GO:0006096~glycolysis,GO:0016052~carbohydrate catabolic process,GO:0019318~hexose metabolic process,GO:0019320~hexose catabolic process,GO:0044275~cellular carbohydrate catabolic process,GO:0046164~alcohol catabolic process…
115434810	Os01g0174300 protein	0.263027	GO:0009055~electron carrier activity,	GO:0055114~oxidation reduction,
115440617	Proteasome subunit alpha type-3	0.263027	GO:0004175~endopeptidase activity,GO:0004298~threonine-type endopeptidase activity,GO:0008233~peptidase activity,GO:0070003~threonine-type peptidase activity,GO:0070011~peptidase activity, acting on L-amino acid peptides,	GO:0006508~proteolysis,GO:0006511~ubiquitin-dependent protein catabolic process,GO:0009057~macromolecule catabolic process,GO:0019941~modification-dependent protein catabolic process,GO:0030163~protein catabolic process,GO:0043632~modification-dependent macromolecule catabolic process,GO:0044257~cellular protein catabolic process,GO:0044265~cellular macromolecule catabolic process,GO:0051603~prot…	GO:0000502~proteasome complex,GO:0005829~cytosol,GO:0005839~proteasome core complex,
115451245	Os03g0189600 protein	0.263027	GO:0008270~zinc ion binding,GO:0043167~ion binding,GO:0043169~cation binding,GO:0046872~metal ion binding,GO:0046914~transition metal ion binding,	GO:0055114~oxidation reduction,
115454735	Germin-like protein 3-6	0.263027	GO:0030145~manganese ion binding,GO:0043167~ion binding,GO:0043169~cation binding,GO:0045735~nutrient reservoir activity,GO:0046872~metal ion binding,GO:0046914~transition metal ion binding,		GO:0005576~extracellular region,GO:0048046~apoplast,
115458852	OSJNBb0048E02.12 protein	0.263027		GO:0006952~defense response,
115441759	Dolichyl-diphosphooligosaccharide--protein glycosyltransferase subunit 2	0.260615	GO:0004576~oligosaccharyl transferase activity,GO:0004579~dolichyl-diphosphooligosaccharide-protein glycotransferase activity,	GO:0006486~protein amino acid glycosylation,GO:0006487~protein amino acid N-linked glycosylation,GO:0009100~glycoprotein metabolic process,GO:0009101~glycoprotein biosynthetic process,GO:0018196~peptidyl-asparagine modification,GO:0018279~protein amino acid N-linked glycosylation via asparagine,GO:0043413~biopolymer glycosylation,GO:0070085~glycosylation,	GO:0005783~endoplasmic reticulum,GO:0005789~endoplasmic reticulum membrane,GO:0008250~oligosaccharyltransferase complex,GO:0012505~endomembrane system,GO:0031090~organelle membrane,GO:0042175~nuclear envelope-endoplasmic reticulum network,GO:0044432~endoplasmic reticulum part,
115486179	40S ribosomal protein S9, putative, expressed	0.255859	GO:0003723~RNA binding,GO:0003735~structural constituent of ribosome,GO:0005198~structural molecule activity,GO:0019843~rRNA binding,	GO:0006412~translation,	GO:0005840~ribosome,GO:0015935~small ribosomal subunit,GO:0030529~ribonucleoprotein complex,GO:0033279~ribosomal subunit,GO:0043228~non-membrane-bounded organelle,GO:0043232~intracellular non-membrane-bounded organelle,
115439775	Os01g0734800 protein	0.251189
115480019	Proteasome subunit beta type-1	0.246604	GO:0004175~endopeptidase activity,GO:0004298~threonine-type endopeptidase activity,GO:0008233~peptidase activity,GO:0070003~threonine-type peptidase activity,GO:0070011~peptidase activity, acting on L-amino acid peptides,	GO:0006508~proteolysis,GO:0009057~macromolecule catabolic process,GO:0030163~protein catabolic process,GO:0044257~cellular protein catabolic process,GO:0044265~cellular macromolecule catabolic process,GO:0051603~proteolysis involved in cellular protein catabolic process,	GO:0000502~proteasome complex,GO:0005829~cytosol,GO:0005839~proteasome core complex,
115482392	Os10g0463800 protein	0.246604			GO:0005739~mitochondrion,
115475151	Lactoylglutathione lyase	0.244343	GO:0004462~lactoylglutathione lyase activity,GO:0008270~zinc ion binding,GO:0016846~carbon-sulfur lyase activity,GO:0043167~ion binding,GO:0043169~cation binding,GO:0046872~metal ion binding,GO:0046914~transition metal ion binding,
115480733	Os09g0567300 protein	0.244343	GO:0000166~nucleotide binding,GO:0001882~nucleoside binding,GO:0001883~purine nucleoside binding,GO:0009055~electron carrier activity,GO:0017076~purine nucleotide binding,GO:0030554~adenyl nucleotide binding,GO:0048037~cofactor binding,GO:0050660~FAD binding,GO:0050662~coenzyme binding,
115482342	3-ketoacyl-CoA thiolase 2, peroxisomal, putative, expressed	0.244343
115448935	Proteasome subunit beta type	0.239883	GO:0004175~endopeptidase activity,GO:0004298~threonine-type endopeptidase activity,GO:0008233~peptidase activity,GO:0070003~threonine-type peptidase activity,GO:0070011~peptidase activity, acting on L-amino acid peptides,	GO:0006508~proteolysis,GO:0009057~macromolecule catabolic process,GO:0030163~protein catabolic process,GO:0044257~cellular protein catabolic process,GO:0044265~cellular macromolecule catabolic process,GO:0051603~proteolysis involved in cellular protein catabolic process,	GO:0000502~proteasome complex,GO:0005829~cytosol,GO:0005839~proteasome core complex,
115456627	Os03g0851300 protein	0.237684			GO:0000502~proteasome complex,GO:0005829~cytosol,
115471369	Calreticulin	0.237684	GO:0005509~calcium ion binding,GO:0005529~sugar binding,GO:0008270~zinc ion binding,GO:0030246~carbohydrate binding,GO:0043167~ion binding,GO:0043169~cation binding,GO:0046872~metal ion binding,GO:0046914~transition metal ion binding,GO:0051082~unfolded protein binding,	GO:0006457~protein folding,	GO:0005739~mitochondrion,GO:0005783~endoplasmic reticulum,GO:0005788~endoplasmic reticulum lumen,GO:0016023~cytoplasmic membrane-bounded vesicle,GO:0031410~cytoplasmic vesicle,GO:0031974~membrane-enclosed lumen,GO:0031982~vesicle,GO:0031988~membrane-bounded vesicle,GO:0043233~organelle lumen,GO:0044432~endoplasmic reticulum part,GO:0070013~intracellular organelle lumen,
115455455	UDP-glucose 6-dehydrogenase 3	0.233346	GO:0000166~nucleotide binding,GO:0048037~cofactor binding,GO:0050662~coenzyme binding,GO:0051287~NAD or NADH binding,
115452421	Pyruvate decarboxylase 2	0.231206	GO:0000287~magnesium ion binding,GO:0004737~pyruvate decarboxylase activity,GO:0016831~carboxy-lyase activity,GO:0019842~vitamin binding,GO:0030976~thiamin pyrophosphate binding,GO:0043167~ion binding,GO:0043169~cation binding,GO:0046872~metal ion binding,GO:0048037~cofactor binding,GO:0050662~coenzyme binding,		GO:0009536~plastid,
115461356	Clathrin light chain 1	0.231206	GO:0005198~structural molecule activity,	GO:0006886~intracellular protein transport,GO:0008104~protein localization,GO:0015031~protein transport,GO:0016192~vesicle-mediated transport,GO:0034613~cellular protein localization,GO:0045184~establishment of protein localization,GO:0046907~intracellular transport,GO:0070727~cellular macromolecule localization,	GO:0000139~Golgi membrane,GO:0005794~Golgi apparatus,GO:0005798~Golgi-associated vesicle,GO:0005886~plasma membrane,GO:0005905~coated pit,GO:0012505~endomembrane system,GO:0012506~vesicle membrane,GO:0012510~trans-Golgi network transport vesicle membrane,GO:0016023~cytoplasmic membrane-bounded vesicle,GO:0030117~membrane coat,GO:0030118~clathrin coat,GO:0030120~vesicle coat,GO:0030125~clathrin ve…
115467820	Thioredoxin-like protein Clot	0.224905
115455973	Thioredoxin H2-2	0.222844		GO:0019725~cellular homeostasis,GO:0042592~homeostatic process,GO:0045454~cell redox homeostasis,
115477393	Os08g0525600 protein	0.222844		GO:0006457~protein folding,
115436118	ATP-citrate synthase beta chain protein 1	0.2208	GO:0003878~ATP citrate synthase activity,GO:0004774~succinate-CoA ligase activity,GO:0004775~succinate-CoA ligase (ADP-forming) activity,GO:0016405~CoA-ligase activity,GO:0016877~ligase activity, forming carbon-sulfur bonds,GO:0016878~acid-thiol ligase activity,GO:0046912~transferase activity, transferring acyl groups, acyl groups converted into alkyl on transfer,
115439545	Beta-1,3-glucanase	0.214783	GO:0043167~ion binding,GO:0043169~cation binding,
115463119	Coatomer subunit delta-1	0.214783		GO:0006886~intracellular protein transport,GO:0008104~protein localization,GO:0015031~protein transport,GO:0016192~vesicle-mediated transport,GO:0034613~cellular protein localization,GO:0045184~establishment of protein localization,GO:0046907~intracellular transport,GO:0070727~cellular macromolecule localization,	GO:0005739~mitochondrion,GO:0005794~Golgi apparatus,GO:0005886~plasma membrane,GO:0009898~internal side of plasma membrane,GO:0030117~membrane coat,GO:0030118~clathrin coat,GO:0030119~AP-type membrane coat adaptor complex,GO:0030131~clathrin adaptor complex,GO:0031410~cytoplasmic vesicle,GO:0031982~vesicle,GO:0044459~plasma membrane part,GO:0048475~coated membrane,
115441963	Os01g0926300 protein	0.212814	GO:0004801~transaldolase activity,GO:0016744~transferase activity, transferring aldehyde or ketonic groups,	GO:0005996~monosaccharide metabolic process,GO:0006006~glucose metabolic process,GO:0006007~glucose catabolic process,GO:0006098~pentose-phosphate shunt,GO:0006732~coenzyme metabolic process,GO:0006733~oxidoreduction coenzyme metabolic process,GO:0006739~NADP metabolic process,GO:0006769~nicotinamide metabolic process,GO:0009820~alkaloid metabolic process,GO:0016052~carbohydrate catabolic process…
115473539	Os07g0632700 protein	0.212814			GO:0016021~integral to membrane,GO:0031224~intrinsic to membrane,
115477497	Coated vesicle membrane protein-like	0.212814			GO:0016021~integral to membrane,GO:0031224~intrinsic to membrane,
115476300	Aminopeptidase M1-B	0.207014	GO:0008233~peptidase activity,GO:0008237~metallopeptidase activity,GO:0008270~zinc ion binding,GO:0043167~ion binding,GO:0043169~cation binding,GO:0046872~metal ion binding,GO:0046914~transition metal ion binding,GO:0070011~peptidase activity, acting on L-amino acid peptides,	GO:0006508~proteolysis,
115463079	Os05g0302700 protein	0.205116			GO:0005739~mitochondrion,GO:0005740~mitochondrial envelope,GO:0005743~mitochondrial inner membrane,GO:0009536~plastid,GO:0016021~integral to membrane,GO:0019866~organelle inner membrane,GO:0031090~organelle membrane,GO:0031224~intrinsic to membrane,GO:0031966~mitochondrial membrane,GO:0031967~organelle envelope,GO:0031975~envelope,GO:0044429~mitochondrial part,
115470493	Succinate dehydrogenase [ubiquinone] flavoprotein subunit, mitochondrial	0.203236	GO:0000104~succinate dehydrogenase activity,GO:0000166~nucleotide binding,GO:0001882~nucleoside binding,GO:0001883~purine nucleoside binding,GO:0008177~succinate dehydrogenase (ubiquinone) activity,GO:0009055~electron carrier activity,GO:0016635~oxidoreductase activity, acting on the CH-CH group of donors, quinone or related compound as acceptor,GO:0017076~purine nucleotide binding,GO:0030554~ade…	GO:0006084~acetyl-CoA metabolic process,GO:0006091~generation of precursor metabolites and energy,GO:0006099~tricarboxylic acid cycle,GO:0006732~coenzyme metabolic process,GO:0009060~aerobic respiration,GO:0009109~coenzyme catabolic process,GO:0015980~energy derivation by oxidation of organic compounds,GO:0022900~electron transport chain,GO:0045333~cellular respiration,GO:0046356~acetyl-CoA catab…	GO:0005739~mitochondrion,GO:0005740~mitochondrial envelope,GO:0005743~mitochondrial inner membrane,GO:0019866~organelle inner membrane,GO:0031090~organelle membrane,GO:0031966~mitochondrial membrane,GO:0031967~organelle envelope,GO:0031975~envelope,GO:0044429~mitochondrial part,
115456523	Os03g0843300 protein	0.201372		GO:0009269~response to desiccation,GO:0009414~response to water deprivation,GO:0009415~response to water,GO:0009628~response to abiotic stimulus,
115473973	Xylose isomerase	0.201372	GO:0009045~xylose isomerase activity,GO:0016860~intramolecular oxidoreductase activity,GO:0016861~intramolecular oxidoreductase activity, interconverting aldoses and ketoses,GO:0043167~ion binding,GO:0043169~cation binding,GO:0046872~metal ion binding,	GO:0005996~monosaccharide metabolic process,GO:0006006~glucose metabolic process,GO:0006007~glucose catabolic process,GO:0006098~pentose-phosphate shunt,GO:0006732~coenzyme metabolic process,GO:0006733~oxidoreduction coenzyme metabolic process,GO:0006739~NADP metabolic process,GO:0006769~nicotinamide metabolic process,GO:0009820~alkaloid metabolic process,GO:0016052~carbohydrate catabolic process…
115434036	Putative isoflavone reductase	0.199526	GO:0016564~transcription repressor activity,GO:0030528~transcription regulator activity,	GO:0006808~regulation of nitrogen utilization,
115459848	Glutathione peroxidase	0.197697	GO:0004601~peroxidase activity,GO:0004602~glutathione peroxidase activity,GO:0016209~antioxidant activity,GO:0016684~oxidoreductase activity, acting on peroxide as acceptor,	GO:0006979~response to oxidative stress,GO:0055114~oxidation reduction,
115468394	T-complex protein 1 subunit gamma	0.195884	GO:0000166~nucleotide binding,GO:0001882~nucleoside binding,GO:0001883~purine nucleoside binding,GO:0005524~ATP binding,GO:0017076~purine nucleotide binding,GO:0030554~adenyl nucleotide binding,GO:0032553~ribonucleotide binding,GO:0032555~purine ribonucleotide binding,GO:0032559~adenyl ribonucleotide binding,GO:0051082~unfolded protein binding,	GO:0006457~protein folding,
115475427	Putative 60S ribosomal protein L7	0.194089	GO:0003735~structural constituent of ribosome,GO:0005198~structural molecule activity,GO:0030528~transcription regulator activity,	GO:0006412~translation,	GO:0005840~ribosome,GO:0015934~large ribosomal subunit,GO:0030529~ribonucleoprotein complex,GO:0033279~ribosomal subunit,GO:0043228~non-membrane-bounded organelle,GO:0043232~intracellular non-membrane-bounded organelle,
115461973	Aspartic proteinase	0.192309	GO:0004175~endopeptidase activity,GO:0004190~aspartic-type endopeptidase activity,GO:0008233~peptidase activity,GO:0070001~aspartic-type peptidase activity,GO:0070011~peptidase activity, acting on L-amino acid peptides,	GO:0006508~proteolysis,	GO:0016023~cytoplasmic membrane-bounded vesicle,GO:0031410~cytoplasmic vesicle,GO:0031982~vesicle,GO:0031988~membrane-bounded vesicle,
115445047	Aminopeptidase M1-A	0.190546	GO:0004177~aminopeptidase activity,GO:0008233~peptidase activity,GO:0008237~metallopeptidase activity,GO:0008238~exopeptidase activity,GO:0008270~zinc ion binding,GO:0043167~ion binding,GO:0043169~cation binding,GO:0046872~metal ion binding,GO:0046914~transition metal ion binding,GO:0070011~peptidase activity, acting on L-amino acid peptides,	GO:0006508~proteolysis,
115478148	Os09g0248900 protein	0.188799	GO:0005506~iron ion binding,GO:0043167~ion binding,GO:0043169~cation binding,GO:0046872~metal ion binding,GO:0046914~transition metal ion binding,	GO:0055114~oxidation reduction,
115440075	Aspartate aminotransferase, cytoplasmic	0.185353	GO:0004069~L-aspartate:2-oxoglutarate aminotransferase activity,GO:0008483~transaminase activity,GO:0016769~transferase activity, transferring nitrogenous groups,GO:0019842~vitamin binding,GO:0030170~pyridoxal phosphate binding,GO:0048037~cofactor binding,GO:0070279~vitamin B6 binding,
115462115	Os05g0149400 protein	0.18197	GO:0005506~iron ion binding,GO:0043167~ion binding,GO:0043169~cation binding,GO:0046872~metal ion binding,GO:0046914~transition metal ion binding,	GO:0055114~oxidation reduction,
115443603	Putative tetratricopeptide repeat (TPR)-containing protein	0.178649
115458184	Calnexin	0.177011	GO:0005509~calcium ion binding,GO:0043167~ion binding,GO:0043169~cation binding,GO:0046872~metal ion binding,GO:0051082~unfolded protein binding,	GO:0006457~protein folding,	GO:0005783~endoplasmic reticulum,
115434962	Os01g0185300 protein	0.172187
115451209	Eukaryotic aspartyl protease family protein, expressed	0.170608	GO:0004175~endopeptidase activity,GO:0004190~aspartic-type endopeptidase activity,GO:0008233~peptidase activity,GO:0070001~aspartic-type peptidase activity,GO:0070011~peptidase activity, acting on L-amino acid peptides,	GO:0006508~proteolysis,
115434544	Os01g0150000 protein	0.164437			GO:0016021~integral to membrane,GO:0031224~intrinsic to membrane,
115474609	Os08g0127100 protein	0.161436			GO:0016021~integral to membrane,GO:0031224~intrinsic to membrane,
115466690	Os06g0173100 protein	0.159956	GO:0000166~nucleotide binding,GO:0001882~nucleoside binding,GO:0001883~purine nucleoside binding,GO:0005524~ATP binding,GO:0017076~purine nucleotide binding,GO:0030554~adenyl nucleotide binding,GO:0032553~ribonucleotide binding,GO:0032555~purine ribonucleotide binding,GO:0032559~adenyl ribonucleotide binding,	GO:0009057~macromolecule catabolic process,GO:0030163~protein catabolic process,	GO:0000502~proteasome complex,GO:0005829~cytosol,
115438576	Os01g0615300 protein	0.15417
115457372	OSJNBb0015G09.12 protein	0.152757	GO:0015035~protein disulfide oxidoreductase activity,GO:0015036~disulfide oxidoreductase activity,GO:0016667~oxidoreductase activity, acting on sulfur group of donors,		GO:0030288~outer membrane-bounded periplasmic space,GO:0030312~external encapsulating structure,GO:0030313~cell envelope,GO:0031975~envelope,GO:0042597~periplasmic space,GO:0044462~external encapsulating structure part,
115447403	Phenylalanine ammonia-lyase	0.147231	GO:0016211~ammonia ligase activity,GO:0016840~carbon-nitrogen lyase activity,GO:0016841~ammonia-lyase activity,GO:0016879~ligase activity, forming carbon-nitrogen bonds,GO:0016880~acid-ammonia (or amide) ligase activity,	GO:0006558~L-phenylalanine metabolic process,GO:0006559~L-phenylalanine catabolic process,GO:0006575~cellular amino acid derivative metabolic process,GO:0009063~cellular amino acid catabolic process,GO:0009072~aromatic amino acid family metabolic process,GO:0009074~aromatic amino acid family catabolic process,GO:0009310~amine catabolic process,GO:0009698~phenylpropanoid metabolic process,GO:00160…
115470060	1,4-alpha-glucan-branching enzyme, chloroplastic/amyloplastic	0.145881	GO:0003844~1,4-alpha-glucan branching enzyme activity,GO:0043167~ion binding,GO:0043169~cation binding,	GO:0000271~polysaccharide biosynthetic process,GO:0005976~polysaccharide metabolic process,GO:0005982~starch metabolic process,GO:0006073~cellular glucan metabolic process,GO:0009250~glucan biosynthetic process,GO:0016051~carbohydrate biosynthetic process,GO:0019252~starch biosynthetic process,GO:0033692~cellular polysaccharide biosynthetic process,GO:0034637~cellular carbohydrate biosynthetic pr…	GO:0009501~amyloplast,GO:0009507~chloroplast,GO:0009536~plastid,
115447273	Os02g0612900 protein	0.143219
115454033	UDP-arabinopyranose mutase 1	0.141906		GO:0000271~polysaccharide biosynthetic process,GO:0005976~polysaccharide metabolic process,GO:0006073~cellular glucan metabolic process,GO:0007047~cell wall organization,GO:0009250~glucan biosynthetic process,GO:0016051~carbohydrate biosynthetic process,GO:0030243~cellulose metabolic process,GO:0030244~cellulose biosynthetic process,GO:0033692~cellular polysaccharide biosynthetic process,GO:00346…	GO:0005618~cell wall,GO:0005794~Golgi apparatus,GO:0005886~plasma membrane,GO:0009505~plant-type cell wall,GO:0030054~cell junction,GO:0030312~external encapsulating structure,GO:0044459~plasma membrane part,
115461741	Dehydroascorbate reductase	0.131826
115460526	Gamma-aminobutyrate transaminase 1, mitochondrial	0.130617	GO:0008483~transaminase activity,GO:0016769~transferase activity, transferring nitrogenous groups,GO:0019842~vitamin binding,GO:0030170~pyridoxal phosphate binding,GO:0048037~cofactor binding,GO:0070279~vitamin B6 binding,
115484585	Protein disulfide isomerase-like 1-1	0.130617		GO:0019725~cellular homeostasis,GO:0042592~homeostatic process,GO:0045454~cell redox homeostasis,	GO:0005783~endoplasmic reticulum,GO:0016023~cytoplasmic membrane-bounded vesicle,GO:0031410~cytoplasmic vesicle,GO:0031982~vesicle,GO:0031988~membrane-bounded vesicle,
115450217	Transcription factor BTF3	0.128233			GO:0005739~mitochondrion,
115469332	Glutaredoxin-C8	0.128233	GO:0009055~electron carrier activity,GO:0015035~protein disulfide oxidoreductase activity,GO:0015036~disulfide oxidoreductase activity,GO:0016667~oxidoreductase activity, acting on sulfur group of donors,	GO:0006091~generation of precursor metabolites and energy,GO:0019725~cellular homeostasis,GO:0022900~electron transport chain,GO:0042592~homeostatic process,GO:0045454~cell redox homeostasis,GO:0055114~oxidation reduction,	GO:0005576~extracellular region,
115452513	Pathogenesis-related protein 1	0.125893		GO:0006952~defense response,
115456087	Os03g0807700 protein	0.122462
115459168	Chitinase 4	0.11272	GO:0004568~chitinase activity,	GO:0000272~polysaccharide catabolic process,GO:0005976~polysaccharide metabolic process,GO:0006022~aminoglycan metabolic process,GO:0006026~aminoglycan catabolic process,GO:0006030~chitin metabolic process,GO:0006032~chitin catabolic process,GO:0009057~macromolecule catabolic process,GO:0016052~carbohydrate catabolic process,GO:0016998~cell wall macromolecule catabolic process,GO:0044036~cell wal…	GO:0016023~cytoplasmic membrane-bounded vesicle,GO:0031410~cytoplasmic vesicle,GO:0031982~vesicle,GO:0031988~membrane-bounded vesicle,
115459340	Glutaredoxin-C6	0.108643	GO:0009055~electron carrier activity,GO:0015035~protein disulfide oxidoreductase activity,GO:0015036~disulfide oxidoreductase activity,GO:0016667~oxidoreductase activity, acting on sulfur group of donors,	GO:0006091~generation of precursor metabolites and energy,GO:0019725~cellular homeostasis,GO:0022900~electron transport chain,GO:0042592~homeostatic process,GO:0045454~cell redox homeostasis,GO:0055114~oxidation reduction,
115468402	Putative susceptibility homeodomain transcription factor	0.108643	GO:0003677~DNA binding,
115474869	Flavone 3'-O-methyltransferase 1	0.107647	GO:0008171~O-methyltransferase activity,GO:0030755~quercetin 3-O-methyltransferase activity,GO:0046983~protein dimerization activity,
115445513	Peroxisomal fatty acid beta-oxidation multifunctional protein	0.102802	GO:0003723~RNA binding,GO:0003729~mRNA binding,GO:0003857~3-hydroxyacyl-CoA dehydrogenase activity,GO:0004165~dodecenoyl-CoA delta-isomerase activity,GO:0004300~enoyl-CoA hydratase activity,GO:0008017~microtubule binding,GO:0008092~cytoskeletal protein binding,GO:0008692~3-hydroxybutyryl-CoA epimerase activity,GO:0015631~tubulin binding,GO:0016836~hydro-lyase activity,GO:0016854~racemase and epim…	GO:0006631~fatty acid metabolic process,GO:0006635~fatty acid beta-oxidation,GO:0009062~fatty acid catabolic process,GO:0016042~lipid catabolic process,GO:0016054~organic acid catabolic process,GO:0019395~fatty acid oxidation,GO:0030258~lipid modification,GO:0034440~lipid oxidation,GO:0044242~cellular lipid catabolic process,GO:0046395~carboxylic acid catabolic process,GO:0055114~oxidation reduct…	GO:0005777~peroxisome,GO:0005856~cytoskeleton,GO:0005874~microtubule,GO:0009536~plastid,GO:0015630~microtubule cytoskeleton,GO:0042579~microbody,GO:0043228~non-membrane-bounded organelle,GO:0043232~intracellular non-membrane-bounded organelle,GO:0044430~cytoskeletal part,
115460472	OSJNBa0085I10.16 protein	0.1
115469938	Alpha-amylase isozyme 2A	0.0954993	GO:0004556~alpha-amylase activity,GO:0005509~calcium ion binding,GO:0016160~amylase activity,GO:0043167~ion binding,GO:0043169~cation binding,GO:0046872~metal ion binding,		GO:0016023~cytoplasmic membrane-bounded vesicle,GO:0031410~cytoplasmic vesicle,GO:0031982~vesicle,GO:0031988~membrane-bounded vesicle,
115456039	Germin-like protein 3-7	0.0847227	GO:0030145~manganese ion binding,GO:0043167~ion binding,GO:0043169~cation binding,GO:0045735~nutrient reservoir activity,GO:0046872~metal ion binding,GO:0046914~transition metal ion binding,		GO:0005576~extracellular region,GO:0016023~cytoplasmic membrane-bounded vesicle,GO:0031410~cytoplasmic vesicle,GO:0031982~vesicle,GO:0031988~membrane-bounded vesicle,GO:0048046~apoplast,
115470941	Thioredoxin H1	0.0816582	GO:0009055~electron carrier activity,GO:0015035~protein disulfide oxidoreductase activity,GO:0015036~disulfide oxidoreductase activity,GO:0016667~oxidoreductase activity, acting on sulfur group of donors,	GO:0006091~generation of precursor metabolites and energy,GO:0006662~glycerol ether metabolic process,GO:0018904~organic ether metabolic process,GO:0019725~cellular homeostasis,GO:0022900~electron transport chain,GO:0042592~homeostatic process,GO:0045454~cell redox homeostasis,GO:0055114~oxidation reduction,
115453437	Sucrose synthase 1	0.0794328	GO:0016157~sucrose synthase activity,GO:0035251~UDP-glucosyltransferase activity,GO:0046527~glucosyltransferase activity,	GO:0005984~disaccharide metabolic process,GO:0005985~sucrose metabolic process,GO:0009311~oligosaccharide metabolic process,GO:0016137~glycoside metabolic process,
115442403	Os01g0962700 protein	0.0698232	GO:0004601~peroxidase activity,GO:0005506~iron ion binding,GO:0005509~calcium ion binding,GO:0009055~electron carrier activity,GO:0016209~antioxidant activity,GO:0016684~oxidoreductase activity, acting on peroxide as acceptor,GO:0020037~heme binding,GO:0043167~ion binding,GO:0043169~cation binding,GO:0046872~metal ion binding,GO:0046906~tetrapyrrole binding,GO:0046914~transition metal ion binding,	GO:0006979~response to oxidative stress,GO:0055114~oxidation reduction,
115451783	Endomembrane protein 70 containing protein, expressed	0.0648634			GO:0016021~integral to membrane,GO:0031224~intrinsic to membrane,
115486998	Non-specific lipid-transfer protein 2B	0.0549541	GO:0008289~lipid binding,	GO:0006869~lipid transport,GO:0010876~lipid localization,
115489022	Pathogenesis-related protein	0.0416869		GO:0006952~defense response,
115489014	Pathogenesis-related protein	0.0328095		GO:0006952~defense response,
115444635	Putative response regulator 9	0.0183654	GO:0000156~two-component response regulator activity,GO:0003677~DNA binding,GO:0030528~transcription regulator activity,	GO:0000160~two-component signal transduction system (phosphorelay),GO:0006355~regulation of transcription, DNA-dependent,GO:0045449~regulation of transcription,GO:0051252~regulation of RNA metabolic process,
115487700	Las1-like family protein	0.017378			GO:0009536~plastid,
